# Supplementary material for: [2-(3,4-Di­meth­oxy­phen­yl)eth­yl](3-{N-[2-(3,4-di­meth­oxy­phen­yl)eth­yl]carbamo­yl}prop­yl)aza­nium chloride dihydrate
Source: Acta Crystallogr Sect E Struct Rep Online. 2014 Jan 31;70(Pt 2):o232. doi: 10.1107/S1600536814001998 (PMC3998369; doi:10.1107/S1600536814001998)
Supplement: Supplementary file 1 [file e-70-0o232-sup1.cif]

##############################################################################
#                                                                            #
# This CIF contains the data in a paper accepted for publication in          #
# Acta Crystallographica Section E. It conforms to the requirements of       #
# Notes for Authors for Acta Crystallographica Section E, and has been       #
# peer reviewed under the auspices of the IUCr Commission on Journals.       #
#                                                                            #
# Full details of the Crystallographic Information File format               #
# are given in the paper "The Crystallographic Information File (CIF):       #
# a New Standard Archive File for Crystallography" by S. R. Hall, F. H.      #
# Allen and I. D. Brown [Acta Cryst. (1991), A47, 655-685].                  #
#                                                                            #
# The current version of the core CIF dictionary is obtainable from          #
# ftp://ftp.iucr.org/pub/cif_core.dic.                                       #
#                                                                            #
# Software is freely available for graphical display of the structure(s)     #
# in this CIF. For information consult the CIF software page                 #
# http://www.iucr.org/resources/cif/software.                                #
#                                                                            #
# This file may be used for bona fide research purposes within the           #
# scientific community so long as proper attribution is given to the journal # 
# article from which it was obtained.                                        #
#                                                                            #
##############################################################################
data_I
_database_code_depnum_ccdc_archive 'CCDC 983858'
_audit_creation_method     SHELXL-97
_chemical_name_systematic
;\
[2-(3,4-Dimethoxyphenyl)ethyl](3-{<i>N</i>-[2-(3,4-\
dimethoxyphenyl)ethyl]carbamoyl}propyl)azanium chloride dihydrate
;
_chemical_name_common     ?
_chemical_formula_moiety     'C24 H35 N2 O5 +, Cl -, 2(H2 O)'
_chemical_formula_sum     'C24 H39 Cl N2 O7'
_chemical_formula_iupac     'C24 H35 N2 O5 +, Cl -, 2H2 O'
_chemical_formula_weight     503.02
_chemical_melting_point     406(2)
_symmetry_cell_setting     monoclinic
_symmetry_space_group_name_H-M     'P 21/c'
_symmetry_space_group_name_Hall     '-P 2ybc'
loop_
    _symmetry_equiv_pos_as_xyz
    'x, y, z'
    '-x, y+1/2, -z+1/2'
    '-x, -y, -z'
    'x, -y-1/2, z-1/2'
_cell_length_a     21.977(3)
_cell_length_b     12.2295(10)
_cell_length_c     10.2217(9)
_cell_angle_alpha     90.00
_cell_angle_beta     93.490(9)
_cell_angle_gamma     90.00
_cell_volume     2742.2(5)
_cell_formula_units_Z     4
_cell_measurement_reflns_used     3039
_cell_measurement_theta_min     3.6071
_cell_measurement_theta_max     67.2386
_cell_measurement_temperature     295(2)
_exptl_crystal_description     prism
_exptl_crystal_colour     colourless
_exptl_crystal_size_max     0.60
_exptl_crystal_size_mid     0.40
_exptl_crystal_size_min     0.35
_exptl_crystal_density_diffrn     1.218
_exptl_crystal_density_meas     ?
_exptl_crystal_density_method     'not measured'
_exptl_crystal_F_000     1080
_exptl_absorpt_coefficient_mu     1.590
_exptl_absorpt_correction_type     multi-scan
_exptl_absorpt_process_details
;
(<i>CrysAlis PRO</i>; Oxford Diffraction, 2009)
;
_exptl_absorpt_correction_T_min     0.59846
_exptl_absorpt_correction_T_max     1.00000
_exptl_special_details     ?
_diffrn_ambient_temperature     295(2)
_diffrn_radiation_type     CuK\a
_diffrn_radiation_wavelength     1.54184
_diffrn_radiation_source     'Enhance (Cu) X-ray Source'
_diffrn_radiation_monochromator     graphite
_diffrn_measurement_device_type     'Oxford Diffraction Xcalibur Ruby'
_diffrn_measurement_method     '\w scans'
_diffrn_detector_area_resol_mean     10.2576
_diffrn_reflns_number     11225
_diffrn_reflns_av_R_equivalents     0.0348
_diffrn_reflns_av_sigmaI/netI     0.0378
_diffrn_reflns_theta_min     4.03
_diffrn_reflns_theta_max     67.30
_diffrn_reflns_theta_full     67.30
_diffrn_measured_fraction_theta_max     0.988
_diffrn_measured_fraction_theta_full     0.988
_diffrn_reflns_limit_h_min     -25
_diffrn_reflns_limit_h_max     26
_diffrn_reflns_limit_k_min     -14
_diffrn_reflns_limit_k_max     12
_diffrn_reflns_limit_l_min     -12
_diffrn_reflns_limit_l_max     12
_diffrn_standards_number     ?
_diffrn_standards_interval_count     ?
_diffrn_standards_interval_time     ?
_diffrn_standards_decay_%     ?
_refine_special_details
;
Refinement of <i>F</i>^2^ against ALL reflections. The weighted <i>R</i>-factor
<i>wR</i> and goodness of fit <i>S</i> are based on <i>F</i>^2^, conventional
<i>R</i>-factors <i>R</i> are based on <i>F</i>, with <i>F</i> set to zero for
negative <i>F</i>^2^. The threshold expression of <i>F</i>^2^ >
\s(<i>F</i>^2^) is used only for calculating <i>R</i>-factors(gt) <i>etc</i>.
and is not relevant to the choice of reflections for refinement.
<i>R</i>-factors based on <i>F</i>^2^ are statistically about twice as large
as those based on <i>F</i>, and <i>R</i>- factors based on ALL data will be
even larger.
;
_reflns_number_total     4860
_reflns_number_gt     3012
_reflns_threshold_expression     I>2sigma(I)
_refine_ls_structure_factor_coef     Fsqd
_refine_ls_matrix_type     full
_refine_ls_R_factor_all     0.0854
_refine_ls_R_factor_gt     0.0463
_refine_ls_wR_factor_gt     0.1124
_refine_ls_wR_factor_ref     0.1314
_refine_ls_goodness_of_fit_ref     0.973
_refine_ls_restrained_S_all     0.973
_refine_ls_number_reflns     4860
_refine_ls_number_parameters     339
_refine_ls_number_restraints     0
_refine_ls_hydrogen_treatment     mixed
_refine_ls_weighting_scheme     calc
_refine_ls_weighting_details
         'calc w=1/[\s^2^(Fo^2^)+(0.0748P)^2^+0.0000P] where P=(Fo^2^+2Fc^2^)/3'
_atom_sites_solution_hydrogens     geom
_atom_sites_solution_primary     direct
_atom_sites_solution_secondary     difmap
_refine_ls_shift/su_max     0.001
_refine_ls_shift/su_mean     0.000
_refine_diff_density_max     0.195
_refine_diff_density_min     -0.236
_refine_ls_extinction_method     none
_refine_ls_extinction_coef     ?
loop_
    _atom_type_symbol
    _atom_type_description
    _atom_type_scat_dispersion_real
    _atom_type_scat_dispersion_imag
    _atom_type_scat_source
    'C' 'C' 0.0181 0.0091
                         'International Tables Vol C Tables 4.2.6.8 and 6.1.1.4'
    'H' 'H' 0.0000 0.0000
                         'International Tables Vol C Tables 4.2.6.8 and 6.1.1.4'
    'N' 'N' 0.0311 0.0180
                         'International Tables Vol C Tables 4.2.6.8 and 6.1.1.4'
    'O' 'O' 0.0492 0.0322
                         'International Tables Vol C Tables 4.2.6.8 and 6.1.1.4'
    'Cl' 'Cl' 0.3639 0.7018
                         'International Tables Vol C Tables 4.2.6.8 and 6.1.1.4'
_computing_data_collection     'CrysAlis PRO (Oxford Diffraction, 2009)'
_computing_cell_refinement     'CrysAlis PRO (Oxford Diffraction, 2009)'
_computing_data_reduction     'CrysAlis PRO (Oxford Diffraction, 2009)'
_computing_structure_solution     'SHELXS97 (Sheldrick, 2008)'
_computing_structure_refinement     'SHELXL97 (Sheldrick, 2008)'
_computing_molecular_graphics     'XP in SHELXTL (Sheldrick, 2008)'
_computing_publication_material     'publCIF (Westrip, 2010)'
loop_
    _atom_site_type_symbol
    _atom_site_label
    _atom_site_fract_x
    _atom_site_fract_y
    _atom_site_fract_z
    _atom_site_U_iso_or_equiv
    _atom_site_adp_type
    _atom_site_calc_flag
    _atom_site_refinement_flags
    _atom_site_occupancy
    _atom_site_symmetry_multiplicity
    _atom_site_disorder_assembly
    _atom_site_disorder_group
    Cl Cl1 0.60316(3) 0.54002(5) 0.43730(7) 0.0681(2) Uani d . 1 1 . .
    O O1 0.04553(8) 0.60760(16) -0.00797(18) 0.0712(5) Uani d . 1 1 . .
    O O2 0.04433(7) 0.62103(15) 0.24413(18) 0.0680(5) Uani d . 1 1 . .
    O O3 0.35306(8) 0.87255(13) 0.4546(2) 0.0689(5) Uani d . 1 1 . .
    O O4 0.83315(9) 1.01542(13) 0.90785(19) 0.0709(5) Uani d . 1 1 . .
    O O5 0.89012(7) 0.84794(15) 1.01019(17) 0.0636(5) Uani d . 1 1 . .
    N N1 0.33989(9) 0.69124(17) 0.4423(2) 0.0553(5) Uani d . 1 1 . .
    N N2 0.59396(8) 0.76971(17) 0.5691(2) 0.0460(5) Uani d . 1 1 . .
    C C1 0.21020(10) 0.58872(18) 0.2146(2) 0.0503(6) Uani d . 1 1 . .
    C C2 0.21035(11) 0.5805(2) 0.0803(2) 0.0584(6) Uani d . 1 1 . .
    H H2A 0.2469 0.5712 0.0405 0.070 Uiso calc R 1 1 . .
    C C3 0.15577(12) 0.5863(2) 0.0040(2) 0.0605(6) Uani d . 1 1 . .
    H H3A 0.1565 0.5803 -0.0866 0.073 Uiso calc R 1 1 . .
    C C4 0.10113(11) 0.60055(19) 0.0590(2) 0.0520(6) Uani d . 1 1 . .
    C C5 0.10050(10) 0.60831(18) 0.1960(2) 0.0498(6) Uani d . 1 1 . .
    C C6 0.15446(10) 0.60152(19) 0.2707(2) 0.0504(6) Uani d . 1 1 . .
    H H6A 0.1538 0.6056 0.3614 0.061 Uiso calc R 1 1 . .
    C C7 0.04354(15) 0.5862(3) -0.1458(3) 0.0874(10) Uani d . 1 1 . .
    H H7A 0.0020 0.5880 -0.1807 0.131 Uiso calc R 1 1 . .
    H H7B 0.0606 0.5153 -0.1608 0.131 Uiso calc R 1 1 . .
    H H7C 0.0667 0.6408 -0.1883 0.131 Uiso calc R 1 1 . .
    C C8 0.03998(14) 0.6059(3) 0.3813(3) 0.0794(9) Uani d . 1 1 . .
    H H8A -0.0021 0.6062 0.4014 0.119 Uiso calc R 1 1 . .
    H H8B 0.0611 0.6641 0.4279 0.119 Uiso calc R 1 1 . .
    H H8C 0.0581 0.5372 0.4072 0.119 Uiso calc R 1 1 . .
    C C9 0.26858(11) 0.58427(19) 0.3007(3) 0.0574(6) Uani d . 1 1 . .
    H H9A 0.3003 0.5506 0.2525 0.069 Uiso calc R 1 1 . .
    H H9B 0.2623 0.5393 0.3768 0.069 Uiso calc R 1 1 . .
    C C10 0.28909(10) 0.69740(19) 0.3453(3) 0.0557(6) Uani d . 1 1 . .
    H H10A 0.3011 0.7391 0.2704 0.067 Uiso calc R 1 1 . .
    H H10B 0.2554 0.7352 0.3824 0.067 Uiso calc R 1 1 . .
    C C11 0.36817(10) 0.77996(19) 0.4917(2) 0.0503(6) Uani d . 1 1 . .
    C C12 0.42055(10) 0.76099(19) 0.5905(3) 0.0514(6) Uani d . 1 1 . .
    H H12A 0.4174 0.6882 0.6273 0.062 Uiso calc R 1 1 . .
    H H12B 0.4185 0.8134 0.6613 0.062 Uiso calc R 1 1 . .
    C C13 0.48157(10) 0.7724(2) 0.5283(2) 0.0544(6) Uani d . 1 1 . .
    H H13A 0.4860 0.7135 0.4661 0.065 Uiso calc R 1 1 . .
    H H13B 0.4824 0.8410 0.4808 0.065 Uiso calc R 1 1 . .
    C C14 0.53415(10) 0.7694(2) 0.6305(2) 0.0519(6) Uani d . 1 1 . .
    H H14A 0.5319 0.8324 0.6876 0.062 Uiso calc R 1 1 . .
    H H14B 0.5311 0.7041 0.6836 0.062 Uiso calc R 1 1 . .
    C C15 0.64681(10) 0.7750(2) 0.6672(2) 0.0548(6) Uani d . 1 1 . .
    H H15A 0.6467 0.7105 0.7225 0.066 Uiso calc R 1 1 . .
    H H15B 0.6425 0.8385 0.7226 0.066 Uiso calc R 1 1 . .
    C C16 0.70733(10) 0.7816(2) 0.6030(3) 0.0602(7) Uani d . 1 1 . .
    H H16A 0.7139 0.7152 0.5539 0.072 Uiso calc R 1 1 . .
    H H16B 0.7068 0.8428 0.5426 0.072 Uiso calc R 1 1 . .
    C C17 0.75800(10) 0.7962(2) 0.7074(2) 0.0518(6) Uani d . 1 1 . .
    C C18 0.77208(10) 0.9006(2) 0.7562(2) 0.0516(6) Uani d . 1 1 . .
    H H18A 0.7513 0.9609 0.7205 0.062 Uiso calc R 1 1 . .
    C C19 0.81614(10) 0.91564(18) 0.8559(2) 0.0502(6) Uani d . 1 1 . .
    C C20 0.84737(10) 0.82529(19) 0.9117(2) 0.0491(6) Uani d . 1 1 . .
    C C21 0.83303(11) 0.72290(19) 0.8639(3) 0.0604(7) Uani d . 1 1 . .
    H H21A 0.8532 0.6621 0.8999 0.072 Uiso calc R 1 1 . .
    C C22 0.78904(11) 0.7091(2) 0.7631(3) 0.0621(7) Uani d . 1 1 . .
    H H22A 0.7803 0.6390 0.7321 0.074 Uiso calc R 1 1 . .
    C C23 0.79880(15) 1.1081(2) 0.8642(3) 0.0781(9) Uani d . 1 1 . .
    H H23A 0.8149 1.1723 0.9079 0.117 Uiso calc R 1 1 . .
    H H23B 0.7570 1.0984 0.8838 0.117 Uiso calc R 1 1 . .
    H H23C 0.8013 1.1163 0.7713 0.117 Uiso calc R 1 1 . .
    C C24 0.91979(13) 0.7568(2) 1.0737(3) 0.0776(9) Uani d . 1 1 . .
    H H24A 0.9487 0.7826 1.1408 0.116 Uiso calc R 1 1 . .
    H H24B 0.9406 0.7150 1.0106 0.116 Uiso calc R 1 1 . .
    H H24C 0.8900 0.7116 1.1123 0.116 Uiso calc R 1 1 . .
    O O1W 0.46801(16) 0.5117(2) 0.3085(3) 0.0915(7) Uani d . 1 1 . .
    O O2W 0.40073(12) 1.04928(17) 0.5826(3) 0.0892(8) Uani d . 1 1 . .
    H H1W2 0.3843(19) 0.987(4) 0.537(4) 0.159(17) Uiso d . 1 1 . .
    H H2W2 0.4236(18) 1.034(3) 0.644(4) 0.116(15) Uiso d . 1 1 . .
    H H1W1 0.448(2) 0.495(4) 0.376(5) 0.16(2) Uiso d . 1 1 . .
    H H2W1 0.509(2) 0.513(4) 0.330(4) 0.16(2) Uiso d . 1 1 . .
    H H1 0.3518(11) 0.629(2) 0.476(2) 0.058(7) Uiso d . 1 1 . .
    H H2 0.5971(11) 0.707(2) 0.520(3) 0.071(8) Uiso d . 1 1 . .
    H H3 0.5953(10) 0.834(2) 0.511(2) 0.062(7) Uiso d . 1 1 . .
loop_
    _atom_site_aniso_label
    _atom_site_aniso_U_11
    _atom_site_aniso_U_22
    _atom_site_aniso_U_33
    _atom_site_aniso_U_12
    _atom_site_aniso_U_13
    _atom_site_aniso_U_23
    Cl1 0.0868(5) 0.0462(3) 0.0703(4) 0.0017(3) -0.0030(3) 0.0004(3)
    O1 0.0576(11) 0.0906(14) 0.0628(11) -0.0020(10) -0.0185(9) 0.0016(10)
    O2 0.0452(10) 0.0919(14) 0.0668(12) 0.0045(9) 0.0015(8) -0.0032(10)
    O3 0.0586(11) 0.0429(10) 0.1020(15) 0.0001(8) -0.0209(10) 0.0039(9)
    O4 0.0856(13) 0.0493(10) 0.0745(12) 0.0019(9) -0.0230(10) -0.0066(9)
    O5 0.0515(10) 0.0699(11) 0.0673(11) -0.0008(8) -0.0153(8) 0.0052(9)
    N1 0.0438(11) 0.0415(11) 0.0781(15) -0.0004(9) -0.0155(10) 0.0037(11)
    N2 0.0391(11) 0.0452(11) 0.0529(12) -0.0006(8) -0.0044(9) -0.0062(10)
    C1 0.0465(13) 0.0435(12) 0.0599(15) 0.0000(10) -0.0047(11) -0.0039(11)
    C2 0.0507(14) 0.0662(16) 0.0585(16) -0.0026(12) 0.0052(12) -0.0041(13)
    C3 0.0652(17) 0.0707(16) 0.0451(14) -0.0081(14) -0.0002(12) -0.0010(12)
    C4 0.0505(14) 0.0507(14) 0.0535(15) -0.0061(11) -0.0074(11) 0.0030(11)
    C5 0.0455(13) 0.0496(13) 0.0537(14) 0.0012(10) -0.0018(11) -0.0045(11)
    C6 0.0498(13) 0.0551(14) 0.0456(13) -0.0004(11) -0.0031(11) -0.0037(11)
    C7 0.092(2) 0.104(2) 0.0616(19) -0.0084(19) -0.0325(17) -0.0010(17)
    C8 0.0722(19) 0.095(2) 0.072(2) 0.0049(16) 0.0203(15) 0.0011(17)
    C9 0.0493(14) 0.0501(13) 0.0713(17) 0.0025(11) -0.0085(12) -0.0103(13)
    C10 0.0440(13) 0.0493(14) 0.0720(17) -0.0024(11) -0.0109(12) 0.0022(12)
    C11 0.0389(12) 0.0466(14) 0.0648(16) -0.0013(10) -0.0008(11) 0.0000(11)
    C12 0.0421(13) 0.0456(13) 0.0652(16) -0.0010(10) -0.0056(11) -0.0037(11)
    C13 0.0417(13) 0.0599(15) 0.0606(15) 0.0026(11) -0.0051(11) -0.0062(12)
    C14 0.0386(12) 0.0548(14) 0.0615(15) 0.0028(10) -0.0023(11) -0.0094(11)
    C15 0.0411(13) 0.0677(16) 0.0540(14) -0.0034(11) -0.0093(11) -0.0035(12)
    C16 0.0453(14) 0.0749(18) 0.0596(15) -0.0038(12) -0.0036(12) -0.0055(13)
    C17 0.0370(12) 0.0616(15) 0.0564(15) -0.0028(11) -0.0010(11) -0.0014(12)
    C18 0.0451(13) 0.0548(14) 0.0541(14) 0.0052(11) -0.0032(11) 0.0044(11)
    C19 0.0481(13) 0.0471(13) 0.0549(14) -0.0011(11) 0.0006(11) 0.0005(11)
    C20 0.0364(12) 0.0562(14) 0.0544(14) -0.0015(10) -0.0005(11) 0.0044(11)
    C21 0.0458(14) 0.0509(15) 0.0831(19) 0.0057(11) -0.0064(13) 0.0089(13)
    C22 0.0499(14) 0.0490(14) 0.086(2) -0.0052(12) -0.0043(14) -0.0047(13)
    C23 0.122(3) 0.0499(16) 0.0619(18) 0.0174(16) 0.0018(17) -0.0008(13)
    C24 0.0581(17) 0.097(2) 0.076(2) 0.0129(15) -0.0156(15) 0.0192(17)
    O1W 0.104(2) 0.0987(17) 0.0698(15) -0.0214(15) -0.0146(14) 0.0143(12)
    O2W 0.1143(19) 0.0535(12) 0.0948(18) -0.0154(12) -0.0341(15) 0.0146(12)
_geom_special_details
;
All e.s.d.'s (except the e.s.d. in the dihedral angle between two l.s. planes)
are estimated using the full covariance matrix. The cell e.s.d.'s are taken
into account individually in the estimation of e.s.d.'s in distances, angles
and torsion angles; correlations between e.s.d.'s in cell parameters are only
used when they are defined by crystal symmetry. An approximate (isotropic)
treatment of cell e.s.d.'s is used for estimating e.s.d.'s involving l.s.
planes.
;
loop_
    _geom_bond_atom_site_label_1
    _geom_bond_atom_site_label_2
    _geom_bond_site_symmetry_2
    _geom_bond_distance
    _geom_bond_publ_flag
    O1 C4 . 1.366(3) ?
    O1 C7 . 1.431(3) ?
    O2 C5 . 1.365(3) ?
    O2 C8 . 1.423(3) ?
    O3 C11 . 1.233(3) ?
    O4 C19 . 1.374(3) ?
    O4 C23 . 1.419(3) ?
    O5 C20 . 1.363(3) ?
    O5 C24 . 1.427(3) ?
    N1 C11 . 1.334(3) ?
    N1 C10 . 1.449(3) ?
    N1 H1 . 0.86(2) ?
    N2 C15 . 1.488(3) ?
    N2 C14 . 1.490(3) ?
    N2 H2 . 0.92(3) ?
    N2 H3 . 0.99(3) ?
    C1 C2 . 1.377(3) ?
    C1 C6 . 1.392(3) ?
    C1 C9 . 1.512(3) ?
    C2 C3 . 1.392(3) ?
    C2 H2A . 0.9300 ?
    C3 C4 . 1.368(3) ?
    C3 H3A . 0.9300 ?
    C4 C5 . 1.405(3) ?
    C5 C6 . 1.373(3) ?
    C6 H6A . 0.9300 ?
    C7 H7A . 0.9600 ?
    C7 H7B . 0.9600 ?
    C7 H7C . 0.9600 ?
    C8 H8A . 0.9600 ?
    C8 H8B . 0.9600 ?
    C8 H8C . 0.9600 ?
    C9 C10 . 1.517(3) ?
    C9 H9A . 0.9700 ?
    C9 H9B . 0.9700 ?
    C10 H10A . 0.9700 ?
    C10 H10B . 0.9700 ?
    C11 C12 . 1.503(3) ?
    C12 C13 . 1.525(3) ?
    C12 H12A . 0.9700 ?
    C12 H12B . 0.9700 ?
    C13 C14 . 1.510(3) ?
    C13 H13A . 0.9700 ?
    C13 H13B . 0.9700 ?
    C14 H14A . 0.9700 ?
    C14 H14B . 0.9700 ?
    C15 C16 . 1.521(3) ?
    C15 H15A . 0.9700 ?
    C15 H15B . 0.9700 ?
    C16 C17 . 1.505(3) ?
    C16 H16A . 0.9700 ?
    C16 H16B . 0.9700 ?
    C17 C22 . 1.369(3) ?
    C17 C18 . 1.398(3) ?
    C18 C19 . 1.375(3) ?
    C18 H18A . 0.9300 ?
    C19 C20 . 1.404(3) ?
    C20 C21 . 1.374(3) ?
    C21 C22 . 1.380(3) ?
    C21 H21A . 0.9300 ?
    C22 H22A . 0.9300 ?
    C23 H23A . 0.9600 ?
    C23 H23B . 0.9600 ?
    C23 H23C . 0.9600 ?
    C24 H24A . 0.9600 ?
    C24 H24B . 0.9600 ?
    C24 H24C . 0.9600 ?
    O1W H1W1 . 0.86(5) ?
    O1W H2W1 . 0.91(5) ?
    O2W H1W2 . 0.96(4) ?
    O2W H2W2 . 0.80(4) ?
loop_
    _geom_angle_atom_site_label_1
    _geom_angle_atom_site_label_2
    _geom_angle_atom_site_label_3
    _geom_angle_site_symmetry_1
    _geom_angle_site_symmetry_3
    _geom_angle
    _geom_angle_publ_flag
    C4 O1 C7 . . 117.0(2) ?
    C5 O2 C8 . . 117.19(19) ?
    C19 O4 C23 . . 117.45(19) ?
    C20 O5 C24 . . 116.9(2) ?
    C11 N1 C10 . . 122.6(2) ?
    C11 N1 H1 . . 116.1(16) ?
    C10 N1 H1 . . 121.2(16) ?
    C15 N2 C14 . . 112.89(19) ?
    C15 N2 H2 . . 108.8(16) ?
    C14 N2 H2 . . 108.9(16) ?
    C15 N2 H3 . . 108.8(13) ?
    C14 N2 H3 . . 108.5(14) ?
    H2 N2 H3 . . 109(2) ?
    C2 C1 C6 . . 118.3(2) ?
    C2 C1 C9 . . 121.6(2) ?
    C6 C1 C9 . . 120.1(2) ?
    C1 C2 C3 . . 120.0(2) ?
    C1 C2 H2A . . 120.0 ?
    C3 C2 H2A . . 120.0 ?
    C4 C3 C2 . . 121.6(2) ?
    C4 C3 H3A . . 119.2 ?
    C2 C3 H3A . . 119.2 ?
    O1 C4 C3 . . 125.7(2) ?
    O1 C4 C5 . . 115.6(2) ?
    C3 C4 C5 . . 118.7(2) ?
    O2 C5 C6 . . 125.1(2) ?
    O2 C5 C4 . . 115.5(2) ?
    C6 C5 C4 . . 119.3(2) ?
    C5 C6 C1 . . 122.0(2) ?
    C5 C6 H6A . . 119.0 ?
    C1 C6 H6A . . 119.0 ?
    O1 C7 H7A . . 109.5 ?
    O1 C7 H7B . . 109.5 ?
    H7A C7 H7B . . 109.5 ?
    O1 C7 H7C . . 109.5 ?
    H7A C7 H7C . . 109.5 ?
    H7B C7 H7C . . 109.5 ?
    O2 C8 H8A . . 109.5 ?
    O2 C8 H8B . . 109.5 ?
    H8A C8 H8B . . 109.5 ?
    O2 C8 H8C . . 109.5 ?
    H8A C8 H8C . . 109.5 ?
    H8B C8 H8C . . 109.5 ?
    C1 C9 C10 . . 111.61(19) ?
    C1 C9 H9A . . 109.3 ?
    C10 C9 H9A . . 109.3 ?
    C1 C9 H9B . . 109.3 ?
    C10 C9 H9B . . 109.3 ?
    H9A C9 H9B . . 108.0 ?
    N1 C10 C9 . . 111.15(19) ?
    N1 C10 H10A . . 109.4 ?
    C9 C10 H10A . . 109.4 ?
    N1 C10 H10B . . 109.4 ?
    C9 C10 H10B . . 109.4 ?
    H10A C10 H10B . . 108.0 ?
    O3 C11 N1 . . 121.3(2) ?
    O3 C11 C12 . . 122.0(2) ?
    N1 C11 C12 . . 116.7(2) ?
    C11 C12 C13 . . 111.3(2) ?
    C11 C12 H12A . . 109.4 ?
    C13 C12 H12A . . 109.4 ?
    C11 C12 H12B . . 109.4 ?
    C13 C12 H12B . . 109.4 ?
    H12A C12 H12B . . 108.0 ?
    C14 C13 C12 . . 111.4(2) ?
    C14 C13 H13A . . 109.3 ?
    C12 C13 H13A . . 109.3 ?
    C14 C13 H13B . . 109.3 ?
    C12 C13 H13B . . 109.3 ?
    H13A C13 H13B . . 108.0 ?
    N2 C14 C13 . . 111.5(2) ?
    N2 C14 H14A . . 109.3 ?
    C13 C14 H14A . . 109.3 ?
    N2 C14 H14B . . 109.3 ?
    C13 C14 H14B . . 109.3 ?
    H14A C14 H14B . . 108.0 ?
    N2 C15 C16 . . 112.3(2) ?
    N2 C15 H15A . . 109.2 ?
    C16 C15 H15A . . 109.2 ?
    N2 C15 H15B . . 109.2 ?
    C16 C15 H15B . . 109.2 ?
    H15A C15 H15B . . 107.9 ?
    C17 C16 C15 . . 109.2(2) ?
    C17 C16 H16A . . 109.8 ?
    C15 C16 H16A . . 109.8 ?
    C17 C16 H16B . . 109.8 ?
    C15 C16 H16B . . 109.8 ?
    H16A C16 H16B . . 108.3 ?
    C22 C17 C18 . . 117.9(2) ?
    C22 C17 C16 . . 122.1(2) ?
    C18 C17 C16 . . 119.9(2) ?
    C19 C18 C17 . . 121.1(2) ?
    C19 C18 H18A . . 119.4 ?
    C17 C18 H18A . . 119.4 ?
    O4 C19 C18 . . 124.6(2) ?
    O4 C19 C20 . . 115.3(2) ?
    C18 C19 C20 . . 120.1(2) ?
    O5 C20 C21 . . 125.5(2) ?
    O5 C20 C19 . . 116.0(2) ?
    C21 C20 C19 . . 118.5(2) ?
    C20 C21 C22 . . 120.8(2) ?
    C20 C21 H21A . . 119.6 ?
    C22 C21 H21A . . 119.6 ?
    C17 C22 C21 . . 121.6(2) ?
    C17 C22 H22A . . 119.2 ?
    C21 C22 H22A . . 119.2 ?
    O4 C23 H23A . . 109.5 ?
    O4 C23 H23B . . 109.5 ?
    H23A C23 H23B . . 109.5 ?
    O4 C23 H23C . . 109.5 ?
    H23A C23 H23C . . 109.5 ?
    H23B C23 H23C . . 109.5 ?
    O5 C24 H24A . . 109.5 ?
    O5 C24 H24B . . 109.5 ?
    H24A C24 H24B . . 109.5 ?
    O5 C24 H24C . . 109.5 ?
    H24A C24 H24C . . 109.5 ?
    H24B C24 H24C . . 109.5 ?
    H1W1 O1W H2W1 . . 111(4) ?
    H1W2 O2W H2W2 . . 113(3) ?
loop_
    _geom_hbond_atom_site_label_D
    _geom_hbond_atom_site_label_H
    _geom_hbond_atom_site_label_A
    _geom_hbond_site_symmetry_A
    _geom_hbond_distance_DH
    _geom_hbond_distance_HA
    _geom_hbond_distance_DA
    _geom_hbond_angle_DHA
    _geom_hbond_publ_flag
    N1 H1 Cl1 3_666 0.87(2) 2.44(2) 3.300(2) 173(2) y
    O2W H1W2 O3 1_555 0.95(5) 1.75(5) 2.704(3) 179(6) y
    N2 H2 Cl1 1_555 0.92(3) 2.22(3) 3.127(2) 169(3) y
    O2W H2W2 O1W 4_576 0.80(4) 1.97(4) 2.767(4) 171(4) y
    N2 H3 O2W 3_676 0.99(2) 1.72(2) 2.709(3) 177(2) y
    O1W H1W1 Cl1 3_666 0.87(5) 2.31(5) 3.177(3) 177(6) y
    O1W H2W1 Cl1 1_555 0.91(4) 2.31(4) 3.194(4) 164(3) y
_iucr_refine_instructions_details
;
TITL
CELL 1.54184 21.9775 12.2295 10.2217 90 93.49 90
ZERR 4 0.0025 0.001 0.0009 0 0.009 0
LATT 1
SYMM -X,0.5+Y,0.5-Z
SFAC C H N O  CL
UNIT 96 156 8 28 4
acta
L.S. 4
BOND $H
FMAP 2
PLAN 20
WGHT      0.0748      0.0000
FVAR       2.91111
CL1   5    0.603157    0.540017    0.437297    11.00000    0.08677    0.04623 =
         0.07033    0.00041   -0.00305    0.00166
O1    4    0.045530    0.607603   -0.007966    11.00000    0.05762    0.09058 =
         0.06280    0.00161   -0.01853   -0.00204
O2    4    0.044335    0.621034    0.244133    11.00000    0.04525    0.09184 =
         0.06676   -0.00318    0.00151    0.00447
O3    4    0.353065    0.872549    0.454581    11.00000    0.05857    0.04295 =
         0.10205    0.00390   -0.02087    0.00014
O4    4    0.833146    1.015420    0.907853    11.00000    0.08557    0.04932 =
         0.07451   -0.00663   -0.02301    0.00187
O5    4    0.890123    0.847941    1.010188    11.00000    0.05145    0.06985 =
         0.06725    0.00521   -0.01529   -0.00081
N1    3    0.339893    0.691242    0.442305    11.00000    0.04382    0.04151 =
         0.07813    0.00367   -0.01547   -0.00041
N2    3    0.593962    0.769712    0.569127    11.00000    0.03911    0.04518 =
         0.05290   -0.00621   -0.00436   -0.00063
C1    1    0.210199    0.588723    0.214643    11.00000    0.04651    0.04352 =
         0.05991   -0.00389   -0.00465   -0.00003
C2    1    0.210353    0.580542    0.080317    11.00000    0.05069    0.06618 =
         0.05847   -0.00404    0.00515   -0.00257
AFIX  43
H2A   2    0.246942    0.571173    0.040537    11.00000   -1.20000
AFIX   0
C3    1    0.155773    0.586286    0.004001    11.00000    0.06522    0.07069 =
         0.04506   -0.00099   -0.00026   -0.00809
AFIX  43
H3A   2    0.156491    0.580273   -0.086590    11.00000   -1.20000
AFIX   0
C4    1    0.101130    0.600551    0.058962    11.00000    0.05054    0.05074 =
         0.05347    0.00298   -0.00744   -0.00608
C5    1    0.100497    0.608312    0.195968    11.00000    0.04548    0.04959 =
         0.05375   -0.00454   -0.00183    0.00115
C6    1    0.154464    0.601526    0.270685    11.00000    0.04981    0.05514 =
         0.04559   -0.00375   -0.00306   -0.00047
AFIX  43
H6A   2    0.153753    0.605606    0.361431    11.00000   -1.20000
AFIX   0
C7    1    0.043535    0.586182   -0.145775    11.00000    0.09163    0.10427 =
         0.06165   -0.00104   -0.03252   -0.00842
AFIX 137
H7A   2    0.002000    0.588032   -0.180710    11.00000   -1.50000
H7B   2    0.060575    0.515323   -0.160747    11.00000   -1.50000
H7C   2    0.066690    0.640817   -0.188331    11.00000   -1.50000
AFIX   0
C8    1    0.039982    0.605911    0.381304    11.00000    0.07220    0.09547 =
         0.07241    0.00107    0.02029    0.00491
AFIX 137
H8A   2   -0.002126    0.606281    0.401368    11.00000   -1.50000
H8B   2    0.061086    0.664092    0.427927    11.00000   -1.50000
H8C   2    0.058050    0.537159    0.407139    11.00000   -1.50000
AFIX   0
C9    1    0.268579    0.584268    0.300699    11.00000    0.04931    0.05015 =
         0.07128   -0.01027   -0.00852    0.00251
AFIX  23
H9A   2    0.300309    0.550578    0.252471    11.00000   -1.20000
H9B   2    0.262317    0.539255    0.376850    11.00000   -1.20000
AFIX   0
C10   1    0.289093    0.697400    0.345311    11.00000    0.04401    0.04923 =
         0.07204    0.00217   -0.01089   -0.00236
AFIX  23
H10A  2    0.301101    0.739090    0.270376    11.00000   -1.20000
H10B  2    0.255379    0.735207    0.382421    11.00000   -1.20000
AFIX   0
C11   1    0.368168    0.779958    0.491690    11.00000    0.03888    0.04657 =
         0.06484    0.00002   -0.00077   -0.00131
C12   1    0.420556    0.760986    0.590509    11.00000    0.04208    0.04565 =
         0.06524   -0.00368   -0.00561   -0.00100
AFIX  23
H12A  2    0.417376    0.688240    0.627288    11.00000   -1.20000
H12B  2    0.418539    0.813392    0.661346    11.00000   -1.20000
AFIX   0
C13   1    0.481569    0.772446    0.528309    11.00000    0.04166    0.05989 =
         0.06057   -0.00615   -0.00511    0.00260
AFIX  23
H13A  2    0.486024    0.713501    0.466119    11.00000   -1.20000
H13B  2    0.482360    0.841030    0.480777    11.00000   -1.20000
AFIX   0
C14   1    0.534156    0.769407    0.630466    11.00000    0.03863    0.05480 =
         0.06152   -0.00935   -0.00232    0.00276
AFIX  23
H14A  2    0.531853    0.832415    0.687592    11.00000   -1.20000
H14B  2    0.531080    0.704151    0.683601    11.00000   -1.20000
AFIX   0
C15   1    0.646809    0.774950    0.667174    11.00000    0.04112    0.06776 =
         0.05401   -0.00351   -0.00926   -0.00334
AFIX  23
H15A  2    0.646704    0.710511    0.722489    11.00000   -1.20000
H15B  2    0.642511    0.838520    0.722608    11.00000   -1.20000
AFIX   0
C16   1    0.707331    0.781591    0.602986    11.00000    0.04534    0.07485 =
         0.05956   -0.00551   -0.00359   -0.00381
AFIX  23
H16A  2    0.713871    0.715162    0.553926    11.00000   -1.20000
H16B  2    0.706819    0.842796    0.542571    11.00000   -1.20000
AFIX   0
C17   1    0.758000    0.796182    0.707410    11.00000    0.03706    0.06158 =
         0.05644   -0.00138   -0.00104   -0.00284
C18   1    0.772075    0.900600    0.756152    11.00000    0.04509    0.05479 =
         0.05407    0.00433   -0.00323    0.00524
AFIX  43
H18A  2    0.751273    0.960884    0.720524    11.00000   -1.20000
AFIX   0
C19   1    0.816145    0.915638    0.855852    11.00000    0.04813    0.04715 =
         0.05494    0.00046    0.00057   -0.00114
C20   1    0.847367    0.825294    0.911720    11.00000    0.03642    0.05623 =
         0.05436    0.00436   -0.00054   -0.00149
C21   1    0.833032    0.722904    0.863869    11.00000    0.04577    0.05096 =
         0.08314    0.00887   -0.00635    0.00573
AFIX  43
H21A  2    0.853228    0.662133    0.899873    11.00000   -1.20000
AFIX   0
C22   1    0.789039    0.709134    0.763053    11.00000    0.04988    0.04902 =
         0.08626   -0.00470   -0.00431   -0.00524
AFIX  43
H22A  2    0.780256    0.639022    0.732139    11.00000   -1.20000
AFIX   0
C23   1    0.798798    1.108087    0.864187    11.00000    0.12209    0.04987 =
         0.06189   -0.00082    0.00176    0.01739
AFIX 137
H23A  2    0.814873    1.172292    0.907879    11.00000   -1.50000
H23B  2    0.756982    1.098398    0.883869    11.00000   -1.50000
H23C  2    0.801295    1.116281    0.771263    11.00000   -1.50000
AFIX   0
C24   1    0.919783    0.756844    1.073673    11.00000    0.05810    0.09669 =
         0.07553    0.01915   -0.01556    0.01287
AFIX 137
H24A  2    0.948715    0.782606    1.140826    11.00000   -1.50000
H24B  2    0.940573    0.715041    1.010603    11.00000   -1.50000
H24C  2    0.890019    0.711590    1.112306    11.00000   -1.50000
AFIX   0
O1W   4    0.468012    0.511657    0.308458    11.00000    0.10359    0.09870 =
         0.06981    0.01431   -0.01459   -0.02143
O2W   4    0.400727    1.049279    0.582653    11.00000    0.11432    0.05344 =
         0.09481    0.01460   -0.03414   -0.01539
H1W2  2    0.384239    0.986925    0.536533    11.00000    0.15867
H2W2  2    0.423618    1.033883    0.643711    11.00000    0.11605
H1W1  2    0.448112    0.495185    0.375540    11.00000    0.15738
H2W1  2    0.509026    0.513412    0.329711    11.00000    0.16113
H1    2    0.351805    0.629490    0.475604    11.00000    0.05775
H2    2    0.597087    0.707092    0.519938    11.00000    0.07122
H3    2    0.595317    0.833775    0.510504    11.00000    0.06227
HKLF 4
REM
REM R1 =  0.0463 for   3012 Fo > 4sig(Fo)  and  0.0854 for all   4860 data
REM    339 parameters refined using      0 restraints
END
;
data_GLOBAL
_journal_date_recd_electronic     2014-01-23
_journal_date_accepted     2014-01-28
_journal_name_full     'Acta Crystallographica, Section E'
_journal_year     2014
_journal_volume     70
_journal_issue      2
_journal_page_first     o232
_journal_page_last     o232
_journal_paper_category     QO
_journal_paper_doi     10.1107/S1600536814001998
_journal_coeditor_code     WM2799
_publ_contact_author_name     ' Abdusalom Sh. Saidov '
_publ_contact_author_address
;
S.Yunusov Institute of the Chemistry of Plant Substances
Academy of Sciences of Uzbekistan
Mirzo Ulugbek Str. 77,
Tashkent 100170, Uzbekistan
;
_publ_contact_author_email     a-saidov85@mail.ru
_publ_contact_author_fax     '+998 71 120-64-75'
_publ_contact_author_phone     '+998 71 262-78-97'
_publ_section_title
;\
[2-(3,4-Dimethoxyphenyl)ethyl](3-{<i>N</i>-[2-(3,4-dimethoxyphenyl)ethyl]\
carbamoyl}propyl)azanium chloride dihydrate
;
loop_
    _publ_author_name
    _publ_author_address
    'Abdusalom Sh. Saidov'
;
S. Yunusov Institute of the Chemistry of Plant Substances
Academy of Sciences of Uzbekistan
Mirzo Ulugbek Str. 77,
Tashkent 100170, Uzbekistan
;
    'Kambarali K. Turgunov '
;
S. Yunusov Institute of the Chemistry of Plant Substances
Academy of Sciences of Uzbekistan
Mirzo Ulugbek Str. 77,
Tashkent 100170, Uzbekistan
;
