# Supplementary material for: [2-(3,4-Di­meth­oxy­phen­yl)eth­yl](3-{N-[2-(3,4-di­meth­oxy­phen­yl)eth­yl]carbamo­yl}prop­yl)aza­nium chloride dihydrate
Source: Acta Crystallogr Sect E Struct Rep Online. 2014 Jan 31;70(Pt 2):o232. doi: 10.1107/S1600536814001998 (PMC3998369; doi:10.1107/S1600536814001998)
Supplement: Supplementary file 2 [file e-70-0o232-Isup2.hkl]

# 
# h,k,l, Fc-squared, Fo-squared, sigma(Fo-squared) and status flag 
# 
data_I
_shelx_title ' ' 
_shelx_refln_list_code          4 
_shelx_F_calc_maximum      399.41 
_exptl_crystal_F_000      1080.00 
_reflns_d_resolution_high  0.8357 
 
loop_ 
 _symmetry_equiv_pos_as_xyz 
 'x, y, z' 
 '-x, y+1/2, -z+1/2' 
 '-x, -y, -z' 
 'x, -y-1/2, z-1/2' 
 
_cell_length_a    21.9775 
_cell_length_b    12.2295 
_cell_length_c    10.2217 
_cell_angle_alpha  90.000 
_cell_angle_beta   93.490 
_cell_angle_gamma  90.000 
 
_shelx_F_squared_multiplier     1.000 
 
loop_ 
 _refln_index_h 
 _refln_index_k 
 _refln_index_l 
 _refln_F_squared_calc 
 _refln_F_squared_meas 
 _refln_F_squared_sigma 
 _refln_observed_status 
   2   0   0      799.64      714.72      8.99 o 
   3   0   0     3827.13     3741.08     34.04 o 
   4   0   0     7866.74     7857.16     34.00 o 
   5   0   0    13018.38    12655.34     23.10 o 
   6   0   0      612.83      675.57     14.61 o 
   7   0   0     4043.00     4082.95     95.54 o 
   8   0   0      157.52      166.16      8.57 o 
   9   0   0     8169.62     8334.46     56.15 o 
  10   0   0       34.63       54.19      7.24 o 
  11   0   0      977.12     1005.95     22.62 o 
  12   0   0      359.20      363.73     14.48 o 
  13   0   0      299.94      272.70     13.88 o 
  14   0   0      627.24      577.97     20.61 o 
  15   0   0      145.88      139.83     11.79 o 
  16   0   0     7648.87     7418.18     75.69 o 
  17   0   0      984.24      978.32     29.17 o 
  18   0   0       75.78       79.76     15.38 o 
  19   0   0      561.59      536.60     23.02 o 
  20   0   0     1063.66     1253.85     24.62 o 
  21   0   0        2.36        3.58     10.21 o 
  22   0   0       26.07       34.74      9.56 o 
  23   0   0       19.85       23.05     14.55 o 
  24   0   0       16.66       21.47     13.01 o 
  25   0   0       86.78      110.32     11.55 o 
  26   0   0        0.03       -8.53     10.21 o 
   1   1   0       42.89       36.92      1.82 o 
   2   1   0       42.80       44.50      1.37 o 
   3   1   0      327.05      351.83      3.97 o 
   4   1   0     8510.79     7906.83    106.48 o 
   5   1   0      369.78      340.75      4.47 o 
   6   1   0     1813.04     1646.82     44.04 o 
   7   1   0     6578.85     6098.24     92.26 o 
   8   1   0       30.91       36.11      3.30 o 
   9   1   0     1481.19     1492.72     17.66 o 
  10   1   0      102.58      108.34      8.40 o 
  11   1   0       82.44       75.55      5.59 o 
  12   1   0     1319.04     1332.16     27.19 o 
  13   1   0      913.62      941.21     17.22 o 
  14   1   0      909.55      971.28     18.24 o 
  15   1   0       32.78       29.46      8.16 o 
  16   1   0      290.06      260.72     11.31 o 
  17   1   0        4.88        3.20      9.35 o 
  18   1   0     1854.50     1899.43     46.12 o 
  19   1   0        3.50        6.86     10.47 o 
  20   1   0      105.77      115.77      7.21 o 
  21   1   0        1.17        5.63      6.72 o 
  22   1   0       29.94       28.83      7.28 o 
  23   1   0        0.70       -1.40     19.47 o 
  24   1   0       44.54       38.23      7.65 o 
  25   1   0       45.84       45.49      8.35 o 
  26   1   0       18.90       26.85      9.47 o 
   0   2   0     3070.33     2321.86     14.56 o 
   1   2   0     3032.17     2585.61     16.22 o 
   2   2   0      527.81      548.59      6.12 o 
   3   2   0     2373.97     2281.65     46.63 o 
   4   2   0        3.48        5.89      2.37 o 
   5   2   0     9175.43     9053.19     29.70 o 
   6   2   0      355.08      397.79      7.46 o 
   7   2   0      380.53      423.52      8.49 o 
   8   2   0        1.16        2.82      3.50 o 
   9   2   0     1699.86     1452.11     28.34 o 
  10   2   0      301.84      298.42      9.15 o 
  11   2   0      425.98      412.06     10.59 o 
  12   2   0      107.80       90.96      6.66 o 
  13   2   0      171.28      161.52      8.06 o 
  14   2   0     2030.95     2120.61     54.76 o 
  15   2   0      344.56      354.44     11.75 o 
  16   2   0       21.59       26.86      8.66 o 
  17   2   0      689.78      700.15     25.43 o 
  18   2   0      577.20      571.61     23.83 o 
  19   2   0        1.37       -2.17      9.90 o 
  20   2   0       39.56       33.69      8.85 o 
  21   2   0       25.08       26.91      7.09 o 
  22   2   0       66.47       58.61     11.23 o 
  23   2   0       79.79      104.24      7.02 o 
  24   2   0      127.79      156.08      7.69 o 
  25   2   0        2.06        1.00      8.79 o 
   1   3   0    22079.84    21094.50    247.18 o 
   2   3   0    33188.23    30962.38    121.29 o 
   3   3   0      139.31      116.17      5.66 o 
   4   3   0     4101.46     3903.62     30.27 o 
   5   3   0     2466.70     2366.36     26.19 o 
   6   3   0     1132.13     1097.06     19.67 o 
   7   3   0     7935.65     7845.35    206.24 o 
   8   3   0      118.28      107.73      7.08 o 
   9   3   0     1547.97     1660.60     26.73 o 
  10   3   0       38.57       45.92      9.67 o 
  11   3   0      402.07      422.14     16.23 o 
  12   3   0      314.93      301.05     14.67 o 
  13   3   0      819.09      884.40     25.28 o 
  14   3   0       11.60        5.86     11.90 o 
  15   3   0      251.43      225.90     14.59 o 
  16   3   0       36.65       43.30     12.39 o 
  17   3   0     1385.98     1320.45     34.09 o 
  18   3   0      752.90      783.88     30.21 o 
  19   3   0     1000.40     1055.35     18.74 o 
  20   3   0      374.43      406.50     13.89 o 
  21   3   0       56.30       56.01      9.32 o 
  22   3   0       33.91       34.63      9.57 o 
  23   3   0       66.40       73.44     13.08 o 
  24   3   0        0.48       -5.27     10.98 o 
  25   3   0       22.15       25.34      5.85 o 
   0   4   0        5.52       -0.20      3.27 o 
   1   4   0    38313.00    37398.87     62.28 o 
   2   4   0     1118.29     1251.95     11.29 o 
   3   4   0      277.68      282.99      9.12 o 
   4   4   0      197.65      169.72      7.59 o 
   5   4   0      244.66      245.68      9.64 o 
   6   4   0      292.50      306.09     11.56 o 
   7   4   0     1977.63     2200.04     31.81 o 
   8   4   0       16.87       12.72      8.68 o 
   9   4   0     1753.37     1916.68     28.23 o 
  10   4   0     1255.86     1174.24     36.33 o 
  11   4   0      167.11      161.75      8.07 o 
  12   4   0     1524.15     1538.89     43.36 o 
  13   4   0     2215.91     2272.82     40.98 o 
  14   4   0        2.92      -13.29     13.29 o 
  15   4   0      722.88      655.59     23.71 o 
  16   4   0        2.42        1.00      9.94 o 
  17   4   0      525.04      537.79     22.20 o 
  18   4   0      314.83      332.99     19.01 o 
  19   4   0      241.49      274.48     19.38 o 
  20   4   0      339.61      351.02     29.22 o 
  21   4   0      119.70      125.47      8.46 o 
  22   4   0       53.82       41.89      8.25 o 
  23   4   0        0.43        2.03      6.80 o 
  24   4   0       66.27       71.82      5.96 o 
  25   4   0        6.53        7.86      6.23 o 
   1   5   0     1342.86     1333.28     14.29 o 
   2   5   0     6893.78     6924.19    145.66 o 
   3   5   0     4639.63     4463.80     36.62 o 
   4   5   0       46.46       40.83      5.92 o 
   5   5   0        0.73        3.30      3.07 o 
   6   5   0     5074.58     5340.55     33.97 o 
   7   5   0      352.06      329.99      6.58 o 
   8   5   0      663.79      709.37     10.18 o 
   9   5   0      543.00      651.38     14.32 o 
  10   5   0      179.16      193.93     18.97 o 
  11   5   0       47.57       47.59      8.55 o 
  12   5   0      370.07      336.77     32.10 o 
  13   5   0      346.14      325.14     35.04 o 
  14   5   0      201.66      182.76     14.03 o 
  15   5   0        3.01       -2.62     16.26 o 
  16   5   0       96.70      110.01     16.22 o 
  17   5   0      333.03      340.36     19.76 o 
  18   5   0      943.75     1016.28     32.02 o 
  19   5   0      305.72      286.42     13.10 o 
  20   5   0      131.54      172.75      9.37 o 
  21   5   0        1.11        6.45      7.97 o 
  22   5   0      134.83      166.12      9.98 o 
  23   5   0       34.25       36.06      8.06 o 
  24   5   0       12.61       17.76      6.81 o 
   0   6   0     8781.50     9081.76     54.10 o 
   1   6   0      739.80      758.48      7.33 o 
   2   6   0      130.70      161.80      4.14 o 
   3   6   0       30.48       26.83      3.25 o 
   4   6   0      447.94      525.49      7.53 o 
   5   6   0     1626.89     1712.62     14.45 o 
   6   6   0      820.17      866.85     11.55 o 
   7   6   0      490.03      574.78      9.19 o 
   8   6   0      220.19      220.25      8.30 o 
   9   6   0      143.36      144.05      6.60 o 
  10   6   0      139.41      141.97      8.46 o 
  11   6   0       71.36       58.77      8.91 o 
  12   6   0       84.48       64.55      9.54 o 
  13   6   0       66.54       74.97     12.18 o 
  14   6   0       34.83       27.87      8.53 o 
  15   6   0        4.17       27.08     12.46 o 
  16   6   0      193.29      173.08     18.09 o 
  17   6   0       38.41       12.54     15.24 o 
  18   6   0       35.62       40.01     14.02 o 
  19   6   0      163.87      160.29      8.98 o 
  20   6   0        1.15       -0.51      7.92 o 
  21   6   0        2.79        5.99      8.45 o 
  22   6   0       80.25      103.48      7.61 o 
  23   6   0       25.97       37.58      7.12 o 
   1   7   0     2768.49     2788.10     16.55 o 
   2   7   0       55.32       60.61      4.07 o 
   3   7   0     3680.07     3713.93     25.99 o 
   4   7   0       86.63       83.19      5.32 o 
   5   7   0       79.59      116.07      9.98 o 
   6   7   0     1512.09     1475.72     16.88 o 
   7   7   0     1028.83     1104.19     16.04 o 
   8   7   0     1272.29     1243.77     29.79 o 
   9   7   0       12.51       16.65      7.09 o 
  10   7   0      184.33      180.97     10.13 o 
  11   7   0      514.43      495.60     15.85 o 
  12   7   0      107.45      104.47      8.73 o 
  13   7   0       25.40       34.26      8.74 o 
  14   7   0      135.78      117.81     10.70 o 
  15   7   0        8.48       -7.64     10.70 o 
  16   7   0        0.99        9.10     11.40 o 
  17   7   0      217.28      214.17     16.81 o 
  18   7   0      823.35      943.90     30.49 o 
  19   7   0      197.78      222.98     11.73 o 
  20   7   0       13.50        8.27      7.57 o 
  21   7   0      185.11      204.40      9.41 o 
  22   7   0        1.55        1.50      7.69 o 
   0   8   0      248.60      286.55     14.84 o 
   1   8   0      308.81      264.08     10.39 o 
   2   8   0     1275.52     1289.69     20.61 o 
   3   8   0       88.09       91.20      7.28 o 
   4   8   0        1.53        6.05      5.89 o 
   5   8   0      235.94      198.12      7.66 o 
   6   8   0       64.77       54.79      8.90 o 
   7   8   0      213.70      199.19     10.17 o 
   8   8   0       82.24       65.24      7.93 o 
   9   8   0       28.26       27.45      7.83 o 
  10   8   0      262.74      241.82     33.68 o 
  11   8   0       82.99       86.24     10.69 o 
  12   8   0        0.31       10.09     11.69 o 
  13   8   0       99.12       99.44     19.73 o 
  14   8   0        8.68        2.43      8.95 o 
  15   8   0      209.75      238.20     13.34 o 
  16   8   0       12.03        9.19     11.38 o 
  17   8   0       90.74       78.16     10.98 o 
  18   8   0       81.19      112.69     14.92 o 
  19   8   0      123.55      105.71     13.21 o 
  20   8   0        6.34        4.59      8.88 o 
  21   8   0        0.25       -6.39      7.99 o 
   1   9   0      459.39      455.95     13.84 o 
   2   9   0      136.53      129.26     12.68 o 
   3   9   0      430.64      418.62     11.58 o 
   4   9   0       70.87       58.45      9.09 o 
   5   9   0        2.58       16.40     13.83 o 
   6   9   0        0.51       18.41     17.28 o 
   7   9   0      607.73      596.58     23.14 o 
   8   9   0      131.90      130.08     12.98 o 
   9   9   0      144.57      147.35     16.98 o 
  10   9   0        5.01       -5.76     16.71 o 
  11   9   0      317.51      271.22     18.69 o 
  12   9   0       47.28       46.51     13.21 o 
  13   9   0       20.55        6.18      9.88 o 
  14   9   0       75.41       66.18      9.32 o 
  15   9   0       45.79       39.87      8.79 o 
  16   9   0      230.02      231.75     16.51 o 
  17   9   0      343.59      339.61     12.76 o 
  18   9   0        8.04       10.48      7.05 o 
  19   9   0        0.83       -3.69      8.26 o 
  20   9   0        8.14       17.32     11.35 o 
   0  10   0      649.52      586.59     17.72 o 
   1  10   0     1114.57     1081.83     19.26 o 
   2  10   0      883.65      858.36     28.59 o 
   3  10   0      248.00      229.16      9.91 o 
   4  10   0      751.73      773.37     16.39 o 
   5  10   0      111.87      114.96     17.44 o 
   6  10   0      523.18      515.35     33.13 o 
   7  10   0      202.21      200.49     16.54 o 
   8  10   0      135.05      145.25     18.46 o 
   9  10   0      121.19      151.19     14.25 o 
  10  10   0      273.92      280.18     17.77 o 
  11  10   0       57.97       28.95     12.43 o 
  12  10   0       75.76       81.52     12.91 o 
  13  10   0       19.83        7.55     11.36 o 
  14  10   0       74.88       98.79     10.20 o 
  15  10   0      193.60      234.60     10.52 o 
  16  10   0       38.76       42.60     12.67 o 
  17  10   0       15.70       39.85     12.10 o 
  18  10   0       11.40        0.68      8.28 o 
  19  10   0       28.81       22.06      9.53 o 
   1  11   0       93.89       81.45      8.68 o 
   2  11   0      201.00      181.80      9.55 o 
   3  11   0      297.55      259.34      9.31 o 
   4  11   0      181.55      184.80      9.51 o 
   5  11   0      180.35      155.41      9.07 o 
   6  11   0       28.96       37.72     14.55 o 
   7  11   0      165.01      178.08     11.61 o 
   8  11   0       12.00       16.54     10.72 o 
   9  11   0       29.38       51.38     11.88 o 
  10  11   0       80.38       83.07     22.02 o 
  11  11   0        0.13       -8.12     12.59 o 
  12  11   0      120.32      103.91     13.19 o 
  13  11   0        2.77        2.11      9.43 o 
  14  11   0        1.51       -3.54      8.56 o 
  15  11   0        1.35        2.14      8.35 o 
  16  11   0       28.18       22.08      8.61 o 
  17  11   0       40.99       46.79     13.07 o 
   0  12   0      162.86      161.23     13.35 o 
   1  12   0      367.66      370.38     14.40 o 
   2  12   0       18.22       28.33      8.59 o 
   3  12   0      539.45      486.14     12.42 o 
   4  12   0      176.66      184.37     14.97 o 
   5  12   0      105.84      132.26     16.03 o 
   6  12   0       63.26       74.37     12.96 o 
   7  12   0       30.11       21.72     10.14 o 
   8  12   0       79.41       62.79      9.26 o 
   9  12   0       53.35       60.67     12.59 o 
  10  12   0       32.20       57.94     17.13 o 
  11  12   0       23.10       24.26      9.39 o 
  12  12   0        9.90        6.49     12.05 o 
  13  12   0        3.13        5.79     10.15 o 
  14  12   0       21.41       22.62      6.55 o 
   1  13   0      142.72      136.09     10.46 o 
   2  13   0       54.83       50.42      8.99 o 
   3  13   0        4.23       14.57      9.02 o 
   4  13   0       72.40       72.70     10.77 o 
   5  13   0       15.44       27.79     23.92 o 
   6  13   0        0.10        5.81     13.83 o 
   7  13   0        2.34       -3.56      8.89 o 
   8  13   0       16.72        5.28      8.55 o 
   9  13   0       39.57       38.40      9.32 o 
  10  13   0        6.22        2.95      9.04 o 
  11  13   0       13.47       11.61      8.43 o 
   0  14   0       75.79       74.71     14.34 o 
   1  14   0        1.45       15.01     15.41 o 
   2  14   0       46.54       40.19     11.27 o 
   3  14   0        3.65        0.70     11.64 o 
   4  14   0       98.28       66.25     14.09 o 
   5  14   0       30.43       29.27     10.36 o 
   6  14   0       80.41       49.93     10.23 o 
   7  14   0       16.52       25.74     13.22 o 
 -26   1   1       12.07        3.25      9.57 o 
 -25   1   1       10.40        3.30      9.61 o 
 -24   1   1       49.07       47.22      7.72 o 
 -23   1   1       24.44       14.52      7.11 o 
 -22   1   1       17.10       11.76      7.02 o 
 -21   1   1       19.46       18.70      8.21 o 
 -20   1   1      174.05      160.63     12.24 o 
 -19   1   1       94.07       82.28     11.83 o 
 -18   1   1     1239.17     1187.36     24.17 o 
 -17   1   1      246.50      249.39      9.25 o 
 -16   1   1        3.42       -8.25      8.25 o 
 -15   1   1       55.16       53.04      7.64 o 
 -14   1   1      208.12      181.49      8.65 o 
 -13   1   1      518.75      542.03     14.17 o 
 -12   1   1       45.37       57.24      5.43 o 
 -11   1   1      143.26      157.21      9.61 o 
 -10   1   1      498.69      456.86     15.37 o 
  -9   1   1     1388.70     1393.07     54.58 o 
  -8   1   1      188.61      195.16      9.82 o 
  -7   1   1      488.49      491.75     31.44 o 
  -6   1   1     3160.10     3055.68     31.55 o 
  -5   1   1      761.56      761.27     13.09 o 
  -4   1   1     2113.31     2248.35     10.92 o 
  -3   1   1     4417.86     4069.58     13.78 o 
  -2   1   1     1156.48     1204.34      5.68 o 
  -1   1   1     2353.54     2197.34     12.59 o 
   0   1   1      166.65      141.72      3.86 o 
   1   1   1      186.40      206.42      5.24 o 
   2   1   1       13.30       12.68      0.77 o 
   3   1   1       33.28       38.00      1.17 o 
   4   1   1      240.65      207.55      3.58 o 
   5   1   1     4895.04     4870.04     24.39 o 
   6   1   1     1358.14     1297.03     25.47 o 
   7   1   1     2389.00     2527.70     38.94 o 
   8   1   1       39.17       44.40      3.13 o 
   9   1   1      151.27      181.00     18.95 o 
  10   1   1      717.28      697.26     18.17 o 
  11   1   1     1021.49     1178.90     17.97 o 
  12   1   1      508.09      515.86     17.30 o 
  13   1   1        5.48        2.69      7.03 o 
  14   1   1     1335.02     1316.41     21.64 o 
  15   1   1      778.60      774.84     17.78 o 
  16   1   1       97.23       88.09      8.61 o 
  17   1   1      155.62      169.84     10.08 o 
  18   1   1      212.37      229.32     11.55 o 
  19   1   1      413.05      395.57     14.79 o 
  20   1   1        9.84       23.97      7.22 o 
  21   1   1        0.26       -7.04     11.88 o 
  22   1   1        8.43        8.11      8.06 o 
  23   1   1       38.33       47.68      9.85 o 
  24   1   1        4.06        6.12      8.95 o 
  25   1   1       18.32       37.75      9.38 o 
 -25   2   1       15.38        6.49      5.72 o 
 -24   2   1        0.00        0.59      9.20 o 
 -23   2   1       65.87       70.95      6.81 o 
 -22   2   1        6.72       13.96      7.33 o 
 -21   2   1        0.27       -4.29      7.92 o 
 -20   2   1        2.79       12.24      8.38 o 
 -19   2   1      104.48      113.11     16.03 o 
 -18   2   1      541.69      517.91     22.29 o 
 -17   2   1      116.01      142.31     13.13 o 
 -16   2   1       32.65       24.93      9.02 o 
 -15   2   1       59.97       51.75     12.50 o 
 -14   2   1      134.85      134.14     10.98 o 
 -13   2   1        3.10        2.83     10.06 o 
 -12   2   1      245.41      266.20     13.78 o 
 -11   2   1      791.04      805.93     22.35 o 
 -10   2   1      268.11      249.52     12.24 o 
  -9   2   1      753.22      684.98     33.54 o 
  -8   2   1      681.32      733.91     12.25 o 
  -7   2   1      936.67      900.18     10.03 o 
  -6   2   1     2232.64     2355.43     52.20 o 
  -5   2   1       52.63       66.02      3.29 o 
  -4   2   1      280.96      292.70      5.37 o 
  -3   2   1     9279.28     8843.57     30.49 o 
  -2   2   1    11400.79    10844.82     56.65 o 
  -1   2   1      398.96      432.15      6.47 o 
   0   2   1    24872.22    22363.91     39.88 o 
   1   2   1     8011.97     8085.53     38.76 o 
   2   2   1     1283.16     1192.79     10.18 o 
   3   2   1     6759.57     6837.19     50.60 o 
   4   2   1      863.63      937.20      6.87 o 
   5   2   1     1803.08     1665.34     11.98 o 
   6   2   1        0.99        6.10      2.02 o 
   7   2   1      199.85      187.81      4.33 o 
   8   2   1      107.35      121.24      6.45 o 
   9   2   1       70.43       77.23      7.24 o 
  10   2   1       78.43       86.36      6.19 o 
  11   2   1       52.63       83.82     10.61 o 
  12   2   1        0.40        4.25      7.01 o 
  13   2   1        0.43       -0.34      7.17 o 
  14   2   1       61.60       75.06     11.24 o 
  15   2   1      309.45      322.07     12.23 o 
  16   2   1     1453.08     1394.26     50.01 o 
  17   2   1      190.31      167.35     18.26 o 
  18   2   1      143.40      152.47     11.46 o 
  19   2   1        1.99        9.84     17.94 o 
  20   2   1      287.63      264.97     13.59 o 
  21   2   1      346.47      365.99     10.01 o 
  22   2   1       23.30       26.35      7.10 o 
  23   2   1       46.21       45.33      7.92 o 
  24   2   1       20.88       20.45     11.85 o 
  25   2   1       26.77       38.92     11.00 o 
 -25   3   1       83.22       78.59      5.85 o 
 -24   3   1        5.07        3.84      7.38 o 
 -23   3   1       27.30       23.19     10.25 o 
 -22   3   1        6.86        5.66      8.62 o 
 -21   3   1        8.22       19.35      8.68 o 
 -20   3   1        0.14        5.91      8.53 o 
 -19   3   1       30.03       44.59     12.16 o 
 -18   3   1      334.54      331.02     18.49 o 
 -17   3   1       41.78       29.91     13.55 o 
 -16   3   1       44.83       45.76     13.11 o 
 -15   3   1       16.47       15.33     12.94 o 
 -14   3   1      157.89      186.92      9.93 o 
 -13   3   1      155.33      143.99     12.12 o 
 -12   3   1       15.99       14.46     10.89 o 
 -11   3   1       58.40       58.00     10.69 o 
 -10   3   1       17.53       15.07      9.76 o 
  -9   3   1     4692.36     4704.94     95.37 o 
  -8   3   1     1859.12     1853.76     84.56 o 
  -7   3   1       36.31       37.12      3.90 o 
  -6   3   1      666.14      628.76     15.67 o 
  -5   3   1      637.33      558.29     13.78 o 
  -4   3   1      373.21      333.65      9.96 o 
  -3   3   1      287.09      347.56      8.88 o 
  -2   3   1     5271.09     4991.28     27.72 o 
  -1   3   1     1963.36     1864.57     11.54 o 
   0   3   1     3993.39     3935.91     20.30 o 
   1   3   1     5821.87     5596.99     36.36 o 
   2   3   1      327.67      380.69      4.45 o 
   3   3   1      101.37      102.88      4.53 o 
   4   3   1     1090.98     1089.73     21.31 o 
   5   3   1     3382.95     3237.83    100.95 o 
   6   3   1      555.37      526.72     10.15 o 
   7   3   1      327.56      391.68      7.47 o 
   8   3   1     1046.44     1137.24     22.51 o 
   9   3   1      347.39      348.06     13.68 o 
  10   3   1       60.53       55.09      9.71 o 
  11   3   1        2.93        7.17     10.22 o 
  12   3   1       30.12       24.04     10.56 o 
  13   3   1      252.76      252.38     13.82 o 
  14   3   1       31.01       20.23     10.95 o 
  15   3   1        2.07        3.31      9.07 o 
  16   3   1       13.73       15.78      9.97 o 
  17   3   1      716.76      693.89     25.15 o 
  18   3   1       12.96       32.51     14.82 o 
  19   3   1       49.41       37.04     11.84 o 
  20   3   1       12.42        9.16      9.74 o 
  21   3   1       72.83       82.41      8.73 o 
  22   3   1      157.04      167.06     10.42 o 
  23   3   1      105.82      117.16      9.18 o 
  24   3   1       15.03       11.17      6.41 o 
  25   3   1        2.67        3.67      7.92 o 
 -25   4   1       46.64       41.61      6.47 o 
 -24   4   1       84.09       74.35      6.44 o 
 -23   4   1       77.96       74.12      7.53 o 
 -22   4   1       63.60       82.77     11.56 o 
 -21   4   1      293.42      307.19     13.09 o 
 -20   4   1        9.01       14.75     16.72 o 
 -19   4   1      342.98      349.59     20.18 o 
 -18   4   1       35.25       34.02     17.05 o 
 -17   4   1       14.57       29.99     16.93 o 
 -16   4   1      102.23       87.27     13.10 o 
 -15   4   1       52.92       30.92     14.53 o 
 -14   4   1       23.51       27.57     14.10 o 
 -13   4   1       75.75       77.85     12.93 o 
 -12   4   1        2.13       -0.99     10.96 o 
 -11   4   1       11.61       25.80     11.70 o 
 -10   4   1      235.73      236.03     13.57 o 
  -9   4   1      836.72      954.00     22.33 o 
  -8   4   1      277.19      279.11     12.79 o 
  -7   4   1     1002.04     1000.48     21.72 o 
  -6   4   1     1577.10     1463.44     24.19 o 
  -5   4   1     1037.61     1078.81     19.47 o 
  -4   4   1       15.81       17.12      4.51 o 
  -3   4   1     2486.04     2329.84     23.77 o 
  -2   4   1        4.44        3.46      3.67 o 
  -1   4   1      797.83      723.68      9.29 o 
   0   4   1      714.01      707.88     11.99 o 
   1   4   1     7731.65     7858.77     60.68 o 
   2   4   1     2199.92     2160.30     17.68 o 
   3   4   1     2200.26     2249.86     37.85 o 
   4   4   1      196.69      208.15      8.38 o 
   5   4   1      975.80     1027.92     14.14 o 
   6   4   1      503.27      552.63     11.09 o 
   7   4   1      161.18      166.86      6.43 o 
   8   4   1       52.08       33.63      5.54 o 
   9   4   1      208.98      210.66      8.24 o 
  10   4   1      614.81      604.80     19.11 o 
  11   4   1      150.93      144.94     11.50 o 
  12   4   1      378.83      331.77     16.23 o 
  13   4   1       34.91       34.78     11.61 o 
  14   4   1      150.33      138.69      9.22 o 
  15   4   1       73.21       52.19      9.66 o 
  16   4   1        1.66       -1.47     14.05 o 
  17   4   1     1577.65     1527.92     36.38 o 
  18   4   1      676.80      668.49     24.04 o 
  19   4   1       19.64       23.26      9.90 o 
  20   4   1      209.90      219.81     10.06 o 
  21   4   1        6.57      -10.19     11.98 o 
  22   4   1        1.40        7.32      7.16 o 
  23   4   1       19.52       27.56      7.05 o 
  24   4   1        8.18        7.21      5.96 o 
 -24   5   1       16.30       13.65      6.74 o 
 -23   5   1       12.03       14.24      6.89 o 
 -22   5   1       21.01       28.78      7.45 o 
 -21   5   1       99.68       91.81     10.08 o 
 -20   5   1      339.26      353.83     14.02 o 
 -19   5   1      138.99      136.60     16.81 o 
 -18   5   1        0.70       -4.15     19.93 o 
 -17   5   1      349.91      324.65     18.77 o 
 -16   5   1      345.96      370.17     15.05 o 
 -15   5   1        9.58       -3.93     10.65 o 
 -14   5   1       13.03        1.37      9.91 o 
 -13   5   1       51.78       67.35      9.47 o 
 -12   5   1       27.42       12.95     17.11 o 
 -11   5   1      276.75      273.88     16.32 o 
 -10   5   1      212.90      187.85     12.69 o 
  -9   5   1      346.96      408.68     10.33 o 
  -8   5   1      454.32      408.40     10.10 o 
  -7   5   1     1110.31     1212.95     21.02 o 
  -6   5   1       73.43       71.72      4.53 o 
  -5   5   1      337.95      368.96      6.75 o 
  -4   5   1       99.52      113.92      8.59 o 
  -3   5   1      838.02      838.65     15.81 o 
  -2   5   1      682.06      671.13     14.20 o 
  -1   5   1     2828.12     3045.31     29.89 o 
   0   5   1     2555.33     2575.26     28.30 o 
   1   5   1      366.06      402.37      9.16 o 
   2   5   1      578.11      598.09     10.63 o 
   3   5   1      323.48      290.89      8.05 o 
   4   5   1     2785.68     2997.88     22.75 o 
   5   5   1       80.07       84.70      4.29 o 
   6   5   1      313.43      412.08      7.93 o 
   7   5   1      347.48      379.62      7.11 o 
   8   5   1     1179.36     1269.99     17.71 o 
   9   5   1      187.76      188.66      6.73 o 
  10   5   1      342.43      346.19     11.26 o 
  11   5   1        4.65        4.08      7.89 o 
  12   5   1       11.76        7.71      8.94 o 
  13   5   1      104.94       91.86      9.86 o 
  14   5   1       69.29       64.00      8.09 o 
  15   5   1        3.92        9.38      9.74 o 
  16   5   1      400.34      399.41     20.69 o 
  17   5   1        6.73       18.77     19.00 o 
  18   5   1      941.10     1059.57     23.18 o 
  19   5   1      227.88      222.30      9.65 o 
  20   5   1       70.11       69.68     10.47 o 
  21   5   1       22.71       26.64      9.03 o 
  22   5   1       66.29       67.44      8.24 o 
  23   5   1        1.31       -4.86      7.27 o 
  24   5   1        9.31       13.41      6.90 o 
 -23   6   1       52.50       60.82     12.05 o 
 -22   6   1        4.35       -1.87      7.89 o 
 -21   6   1       20.32       25.29      7.31 o 
 -20   6   1       35.92       39.73     10.16 o 
 -19   6   1      474.09      493.95     16.34 o 
 -18   6   1        2.66        5.03     23.65 o 
 -17   6   1        0.40        0.89     12.28 o 
 -16   6   1      212.39      208.89     12.83 o 
 -15   6   1      350.32      320.21     13.57 o 
 -14   6   1        0.32        3.23      8.73 o 
 -13   6   1        6.84       14.23     10.88 o 
 -12   6   1      686.30      642.63     24.93 o 
 -11   6   1       69.68       72.38      9.78 o 
 -10   6   1      163.89      160.05      7.45 o 
  -9   6   1      103.02       92.86      8.08 o 
  -8   6   1       23.10       14.22      5.62 o 
  -7   6   1      913.36      868.92     16.26 o 
  -6   6   1      795.53      778.95     10.68 o 
  -5   6   1      337.12      362.93      7.35 o 
  -4   6   1     1447.46     1525.20     19.52 o 
  -3   6   1      570.96      646.17      8.12 o 
  -2   6   1       13.29        5.56      3.77 o 
  -1   6   1      671.12      588.87      7.71 o 
   0   6   1       61.04       62.83      3.71 o 
   1   6   1     8458.70     9313.71     33.05 o 
   2   6   1      957.06     1005.72     11.06 o 
   3   6   1      597.40      651.64     14.42 o 
   4   6   1      793.40      782.95     13.57 o 
   5   6   1        1.11        2.53      4.30 o 
   6   6   1      218.43      218.32      7.96 o 
   7   6   1      245.96      237.18      6.27 o 
   8   6   1     1028.52     1064.46     14.88 o 
   9   6   1       19.10       15.11      6.15 o 
  10   6   1        6.66        6.74      6.39 o 
  11   6   1      673.62      604.52     15.85 o 
  12   6   1      607.47      571.17     12.81 o 
  13   6   1       11.75       16.24      8.21 o 
  14   6   1       24.89       23.18     10.44 o 
  15   6   1       47.85       52.10     10.70 o 
  16   6   1      483.42      462.45     38.41 o 
  17   6   1      831.84      904.17     21.80 o 
  18   6   1      432.38      492.45     24.04 o 
  19   6   1       67.09       66.77     15.34 o 
  20   6   1        0.99        8.24      9.53 o 
  21   6   1        2.57       -2.57      8.74 o 
  22   6   1       48.36       64.47      8.28 o 
  23   6   1        0.93        2.67      7.44 o 
 -22   7   1       78.99       75.33      9.40 o 
 -21   7   1        0.16        5.03      8.45 o 
 -20   7   1       61.25       71.17     16.22 o 
 -19   7   1      594.08      630.70     25.01 o 
 -18   7   1      150.22      154.97     10.61 o 
 -17   7   1        1.29        0.06     11.90 o 
 -16   7   1       14.26        7.04     12.11 o 
 -15   7   1       12.49       13.58     12.54 o 
 -14   7   1       28.80       35.37     12.45 o 
 -13   7   1        0.15       -2.51     10.90 o 
 -12   7   1        8.37       -0.74      8.77 o 
 -11   7   1       18.30       13.11      7.96 o 
 -10   7   1       36.17       41.15      7.72 o 
  -9   7   1      455.42      511.98     11.96 o 
  -8   7   1      125.28      104.79      6.58 o 
  -7   7   1       32.79       33.98      5.88 o 
  -6   7   1        1.13       -1.39      5.36 o 
  -5   7   1       95.79      100.09      5.11 o 
  -4   7   1      427.04      420.27      8.56 o 
  -3   7   1     3007.48     3178.85     25.86 o 
  -2   7   1      315.87      382.22      8.21 o 
  -1   7   1      447.68      448.01     10.87 o 
   0   7   1     2552.99     2758.05     25.11 o 
   1   7   1      181.83      197.42      6.13 o 
   2   7   1        5.39        2.31      4.50 o 
   3   7   1      337.97      367.38      9.05 o 
   4   7   1        5.32       -4.81      8.22 o 
   5   7   1      595.25      622.58     13.60 o 
   6   7   1       10.21       10.58      6.43 o 
   7   7   1      103.06      105.69      7.15 o 
   8   7   1        3.00        0.65      7.13 o 
   9   7   1      101.28       91.39      8.45 o 
  10   7   1      127.17      129.84      7.59 o 
  11   7   1        4.32        8.38      8.16 o 
  12   7   1      103.36      104.50     17.23 o 
  13   7   1      218.83      180.82     28.86 o 
  14   7   1       40.56       36.05     10.57 o 
  15   7   1      630.00      567.36     23.93 o 
  16   7   1      283.49      303.29     34.84 o 
  17   7   1      116.70       96.81     12.88 o 
  18   7   1      140.86      167.43     15.31 o 
  19   7   1       43.36       46.47      9.78 o 
  20   7   1       68.99       71.00     11.34 o 
  21   7   1       54.30       64.98     10.35 o 
  22   7   1        9.19       12.25      9.43 o 
 -21   8   1       91.77       99.76      6.43 o 
 -20   8   1        1.05        1.80      8.30 o 
 -19   8   1        5.32       -2.32      8.89 o 
 -18   8   1      185.08      197.71     10.42 o 
 -17   8   1       44.64       58.28     10.70 o 
 -16   8   1        0.56        1.26     11.16 o 
 -15   8   1       95.90      121.03     13.46 o 
 -14   8   1        3.72       18.66     10.53 o 
 -13   8   1        7.99        5.29     13.47 o 
 -12   8   1       39.60       30.29     11.47 o 
 -11   8   1      177.17      163.29     11.87 o 
 -10   8   1        5.69       14.31      8.41 o 
  -9   8   1        0.03       -8.03      9.23 o 
  -8   8   1      304.64      303.32     10.11 o 
  -7   8   1      433.56      480.62     11.89 o 
  -6   8   1       83.00       83.69     15.96 o 
  -5   8   1      140.12      148.87      7.44 o 
  -4   8   1       29.96       30.02      6.83 o 
  -3   8   1        1.71        0.07      9.17 o 
  -2   8   1     2063.16     2174.22     19.85 o 
  -1   8   1      223.64      187.96      7.48 o 
   0   8   1     1191.65     1388.04     17.47 o 
   1   8   1        4.18       15.21      5.03 o 
   2   8   1       48.76       53.16      5.21 o 
   3   8   1      149.67      139.90      7.68 o 
   4   8   1       55.50       41.84      7.00 o 
   5   8   1        6.23        4.70      7.76 o 
   6   8   1        0.19       -4.00      7.47 o 
   7   8   1      621.44      575.22     14.74 o 
   8   8   1      109.54      115.18     10.72 o 
   9   8   1      138.92      123.24      7.48 o 
  10   8   1       32.57       23.88      8.23 o 
  11   8   1       33.34       22.46      9.57 o 
  12   8   1      118.74      127.80     11.09 o 
  13   8   1      194.81      175.11     11.22 o 
  14   8   1       66.80       84.22      9.64 o 
  15   8   1       42.48       49.12      8.76 o 
  16   8   1      264.28      269.66     12.61 o 
  17   8   1      341.27      367.73     20.48 o 
  18   8   1      334.36      359.93     13.49 o 
  19   8   1       23.28       39.55      8.96 o 
  20   8   1        2.15       -7.45      8.49 o 
  21   8   1        6.09       19.61      7.66 o 
 -20   9   1       62.00       53.13     11.27 o 
 -19   9   1       36.43       21.38     11.18 o 
 -18   9   1      216.87      232.79     26.85 o 
 -17   9   1        0.04       -9.94      9.94 o 
 -16   9   1       74.71       76.70      8.10 o 
 -15   9   1        6.55       12.00      9.73 o 
 -14   9   1        8.30        9.76      9.36 o 
 -13   9   1        3.41        3.30     12.01 o 
 -12   9   1        7.87       -5.90      8.50 o 
 -11   9   1        3.91        6.56     13.76 o 
 -10   9   1        1.01        7.41     12.57 o 
  -9   9   1       27.28       38.53     13.80 o 
  -8   9   1      460.54      474.52     20.96 o 
  -7   9   1        0.89       -7.66     13.56 o 
  -6   9   1      113.99      107.37      9.55 o 
  -5   9   1        0.76       -8.49      8.49 o 
  -4   9   1      610.51      560.96     14.08 o 
  -3   9   1      635.60      644.75     16.87 o 
  -2   9   1      847.51      845.01     13.94 o 
  -1   9   1      133.40      154.66      8.47 o 
   0   9   1     1892.35     1972.30     39.24 o 
   1   9   1      243.49      233.93      9.11 o 
   2   9   1       40.88       30.68      8.48 o 
   3   9   1       25.81       16.82      8.51 o 
   4   9   1      674.67      633.60     14.73 o 
   5   9   1        3.69        4.86      7.86 o 
   6   9   1        3.64        1.62      7.65 o 
   7   9   1       57.76       60.76      8.43 o 
   8   9   1       25.85       26.94      8.50 o 
   9   9   1       11.85       13.33      9.89 o 
  10   9   1       32.36       31.45     10.69 o 
  11   9   1       10.28        1.88      8.62 o 
  12   9   1        0.93       -8.63      8.63 o 
  13   9   1       34.51       21.76      8.41 o 
  14   9   1       31.50       28.32      7.92 o 
  15   9   1       32.68       25.74     15.92 o 
  16   9   1      129.80      119.86      8.23 o 
  17   9   1      201.35      185.72     10.63 o 
  18   9   1      171.21      176.00      7.90 o 
  19   9   1       21.21       22.29     12.01 o 
  20   9   1       22.51       29.73     10.83 o 
 -19  10   1       23.33       16.82      9.59 o 
 -18  10   1       10.77        5.97     11.66 o 
 -17  10   1        1.58       -3.56      8.56 o 
 -16  10   1        2.37        1.43      8.70 o 
 -15  10   1        0.35       -7.34      9.41 o 
 -14  10   1        3.58       -4.44      9.54 o 
 -13  10   1        3.92       -2.89     10.58 o 
 -12  10   1       33.58       28.36     11.40 o 
 -11  10   1      118.51      119.63     10.20 o 
 -10  10   1        0.54       -1.05      9.52 o 
  -9  10   1       41.11       35.34      9.15 o 
  -8  10   1      190.68      172.28     21.47 o 
  -7  10   1      364.52      395.43     42.55 o 
  -6  10   1      506.50      507.98     25.16 o 
  -5  10   1       56.13       55.29     11.78 o 
  -4  10   1      380.13      314.78     22.45 o 
  -3  10   1        0.35       -4.40     12.70 o 
  -2  10   1     2956.86     2911.37     37.04 o 
  -1  10   1       49.41       64.01     12.80 o 
   0  10   1        0.60        6.26      9.49 o 
   1  10   1      241.04      242.27     10.37 o 
   2  10   1       34.99       19.81      9.33 o 
   3  10   1      837.56      829.03     16.66 o 
   4  10   1      232.60      197.36      9.96 o 
   5  10   1       49.02       37.59     16.77 o 
   6  10   1        4.62        8.85     11.50 o 
   7  10   1      173.36      217.82     17.87 o 
   8  10   1       11.05       11.26     17.67 o 
   9  10   1       30.51       42.04     24.37 o 
  10  10   1        0.34       -8.53     17.90 o 
  11  10   1       13.66       20.71     16.12 o 
  12  10   1        2.03        3.52     14.09 o 
  13  10   1        0.48       -7.21     10.90 o 
  14  10   1      216.35      228.14     24.28 o 
  15  10   1        0.06       -1.26     15.41 o 
  16  10   1        3.63       -5.83      8.74 o 
  17  10   1      157.18      137.90      8.32 o 
  18  10   1       24.37       14.08      7.61 o 
 -17  11   1      164.41      127.68      9.73 o 
 -16  11   1       78.01       73.05     13.61 o 
 -15  11   1       66.51       73.92     10.47 o 
 -14  11   1      153.77      157.08     12.01 o 
 -13  11   1       17.76       22.63      9.72 o 
 -12  11   1       12.27        8.46      9.91 o 
 -11  11   1        0.08       -3.67     12.81 o 
 -10  11   1       82.72       81.24     11.60 o 
  -9  11   1       10.84        9.96      9.37 o 
  -8  11   1        0.53       -8.38      8.38 o 
  -7  11   1       26.31       19.97      9.64 o 
  -6  11   1      499.27      509.24     12.71 o 
  -5  11   1        3.69       -2.80     11.32 o 
  -4  11   1       12.04        3.46     11.82 o 
  -3  11   1       16.06       20.16      9.48 o 
  -2  11   1       80.28       93.78      9.40 o 
  -1  11   1      368.94      361.87      9.85 o 
   0  11   1      200.01      206.65      8.68 o 
   1  11   1       30.47       20.85     10.07 o 
   2  11   1      345.34      343.29      9.99 o 
   3  11   1       21.61       17.60     10.00 o 
   4  11   1       37.24       29.43     10.77 o 
   5  11   1        7.03       20.68     10.23 o 
   6  11   1      187.73      181.41     11.28 o 
   7  11   1       55.21       46.71     11.27 o 
   8  11   1       59.45       55.93     13.07 o 
   9  11   1        4.44       13.14     11.21 o 
  10  11   1      273.08      297.19     13.38 o 
  11  11   1      222.91      222.39     11.71 o 
  12  11   1       61.05       54.70      9.82 o 
  13  11   1       44.95       47.59      9.05 o 
  14  11   1       11.00        8.51      7.11 o 
  15  11   1        5.08        3.37      6.58 o 
  16  11   1        3.87        6.10      6.64 o 
 -14  12   1        8.94        6.28     10.29 o 
 -13  12   1        0.26        4.15     11.36 o 
 -12  12   1       32.44       32.15     12.07 o 
 -11  12   1       13.41       27.97      9.97 o 
 -10  12   1        1.10       21.82     11.93 o 
  -9  12   1       18.46       23.73      9.31 o 
  -8  12   1       18.50       19.01      8.54 o 
  -7  12   1       36.79       28.75      9.26 o 
  -6  12   1        1.91       -6.75     11.64 o 
  -5  12   1       50.21       51.08     11.60 o 
  -4  12   1        0.43       -9.57      9.57 o 
  -3  12   1       46.18       28.30      7.94 o 
  -2  12   1       23.68       18.92      8.02 o 
  -1  12   1      113.28       99.04      8.17 o 
   0  12   1       82.58       75.11      9.70 o 
   1  12   1       20.13       20.89      8.73 o 
   2  12   1       10.14       24.82     12.16 o 
   3  12   1       13.73        8.51     11.26 o 
   4  12   1       12.07       26.28     11.78 o 
   5  12   1        0.94       14.26      9.30 o 
   6  12   1        6.67       11.95      9.53 o 
   7  12   1       39.70       36.24     10.02 o 
   8  12   1      113.52      123.45     11.21 o 
   9  12   1        7.20       11.87     10.91 o 
  10  12   1        1.23       11.00      8.60 o 
  11  12   1        1.40        3.75      7.90 o 
  12  12   1       12.31        1.33     12.28 o 
  13  12   1       52.92       58.83      9.16 o 
  14  12   1        1.04        0.81      7.43 o 
 -11  13   1       55.50       57.70      8.60 o 
 -10  13   1       43.71       35.18      9.04 o 
  -9  13   1       67.86       71.28     13.30 o 
  -8  13   1        5.57       -7.83     12.98 o 
  -7  13   1       20.47       27.05     10.74 o 
  -6  13   1       10.34       11.81     11.51 o 
  -5  13   1      221.83      252.08     24.87 o 
  -4  13   1      177.81      162.39     13.41 o 
  -3  13   1        1.15       16.60     18.11 o 
  -2  13   1        0.08       -8.07      8.63 o 
  -1  13   1      224.50      240.17      9.00 o 
   0  13   1      337.24      322.35     11.24 o 
   1  13   1      328.48      334.19     10.17 o 
   2  13   1       12.53       14.50      8.51 o 
   3  13   1       55.36       58.17     10.78 o 
   4  13   1        0.74       18.73     10.41 o 
   5  13   1       98.34       99.39     12.43 o 
   6  13   1       33.13       33.40      9.25 o 
   7  13   1       61.62       70.48      8.85 o 
   8  13   1        0.01        3.01      9.94 o 
   9  13   1       57.41       69.07      9.22 o 
  10  13   1       20.66       29.04      8.71 o 
  11  13   1       44.25       42.62     10.14 o 
  -7  14   1       16.46       29.39     13.14 o 
  -6  14   1        1.29       15.51     13.18 o 
  -5  14   1       11.28        3.03     10.91 o 
  -4  14   1        0.11        0.11     10.73 o 
  -3  14   1        8.36        9.31     10.87 o 
  -2  14   1       38.65       24.14     19.07 o 
  -1  14   1       25.59       46.64     15.59 o 
   0  14   1       47.05       52.37     15.30 o 
   1  14   1        4.93       -9.82     14.15 o 
   2  14   1        7.19       -1.21     17.17 o 
   3  14   1       39.28       35.23     15.47 o 
   4  14   1       10.12      -10.79     14.92 o 
   5  14   1       34.07       36.07     16.16 o 
   6  14   1        8.92       13.64     14.87 o 
   7  14   1        4.87       -6.26     14.10 o 
 -26   0   2       31.79       27.57      9.83 o 
 -25   0   2       13.35       13.19     10.59 o 
 -24   0   2        3.32        7.43     11.40 o 
 -23   0   2        9.85       22.67     12.12 o 
 -22   0   2       60.78       75.78     13.07 o 
 -21   0   2        9.29       25.18     11.86 o 
 -20   0   2      212.13      240.68     13.42 o 
 -19   0   2      162.41      158.30     14.45 o 
 -18   0   2      413.70      371.05     17.95 o 
 -17   0   2       41.78       48.82     13.42 o 
 -16   0   2       12.74       22.80     13.15 o 
 -15   0   2        0.31       -6.94     11.15 o 
 -14   0   2        1.95       14.22      9.68 o 
 -13   0   2      615.07      642.17     20.67 o 
 -12   0   2      281.11      367.01     15.31 o 
 -11   0   2       25.10       19.93      7.13 o 
 -10   0   2     2567.96     2691.70     35.27 o 
  -9   0   2    18640.81    18587.01     90.02 o 
  -8   0   2     5713.49     5229.81     45.23 o 
  -7   0   2     1293.07     1408.61     44.96 o 
  -6   0   2     3667.68     3747.16     71.74 o 
  -5   0   2     7184.34     6951.25     59.21 o 
  -4   0   2   159528.83   117148.79    863.41 o 
  -3   0   2     4261.18     4169.72     25.38 o 
  -2   0   2    33034.41    28685.00     64.89 o 
  -1   0   2     1447.23     1324.49     14.00 o 
   0   0   2     8614.69     7713.31     33.40 o 
   1   0   2     8924.01     8384.30     31.30 o 
   2   0   2      115.23      107.75      2.34 o 
   3   0   2     2429.09     2381.23     57.68 o 
   4   0   2      503.32      484.95      9.05 o 
   5   0   2    10161.71     9931.45     45.27 o 
   6   0   2     3857.29     3602.79     30.70 o 
   7   0   2     4413.77     4202.25     36.36 o 
   8   0   2      311.78      312.66     11.73 o 
   9   0   2     1883.83     1956.16     41.75 o 
  10   0   2      393.06      317.65     13.87 o 
  11   0   2      365.53      380.72     15.87 o 
  12   0   2     2161.56     1971.54     36.03 o 
  13   0   2     2913.53     3115.51     47.45 o 
  14   0   2      692.17      720.59     24.51 o 
  15   0   2      224.20      234.35     15.10 o 
  16   0   2      392.65      459.50     21.74 o 
  17   0   2      254.32      245.13     16.33 o 
  18   0   2      723.96      727.49     27.48 o 
  19   0   2      412.87      464.06     15.43 o 
  20   0   2        1.23        5.53     11.16 o 
  21   0   2      162.37      145.39     15.89 o 
  22   0   2       13.04       20.75     13.38 o 
  23   0   2       63.55       56.06     12.31 o 
  24   0   2       23.43       24.33     12.25 o 
  25   0   2        7.26        8.01     10.77 o 
 -26   1   2       14.34       24.01      9.22 o 
 -25   1   2       17.17       23.88      8.48 o 
 -24   1   2        1.15        3.55      6.12 o 
 -23   1   2        3.50        7.02      6.86 o 
 -22   1   2        1.07       -5.60      7.02 o 
 -21   1   2        4.47       -7.70      7.70 o 
 -20   1   2        7.24        9.44      7.90 o 
 -19   1   2        2.01        4.55     17.19 o 
 -18   1   2      348.37      374.48     13.10 o 
 -17   1   2       16.67       29.08      9.32 o 
 -16   1   2      173.49      171.63     10.81 o 
 -15   1   2       67.16       82.50      8.29 o 
 -14   1   2       14.43       11.21      6.90 o 
 -13   1   2       65.70       57.78      6.76 o 
 -12   1   2       86.35       93.57      7.14 o 
 -11   1   2      874.06      836.17     23.49 o 
 -10   1   2     1871.53     1914.14     52.82 o 
  -9   1   2      312.47      292.86      8.94 o 
  -8   1   2     6288.03     6164.14     56.43 o 
  -7   1   2     4074.96     3716.48     35.68 o 
  -6   1   2    17405.03    15770.49    141.76 o 
  -5   1   2        9.32        5.24      2.70 o 
  -4   1   2     1642.61     1620.16     11.89 o 
  -3   1   2      304.91      317.54      3.49 o 
  -2   1   2     8150.86     7357.16     21.59 o 
  -1   1   2     7381.63     6806.22     72.99 o 
   0   1   2     1067.75      901.07      8.52 o 
   1   1   2      552.09      479.21      6.02 o 
   2   1   2      859.04      873.29      9.45 o 
   3   1   2     5338.18     5174.08     20.41 o 
   4   1   2       80.27       89.20      2.42 o 
   5   1   2     1612.37     1636.08      9.32 o 
   6   1   2      148.83      166.91      8.27 o 
   7   1   2      352.74      322.40     13.27 o 
   8   1   2     7591.03     7957.66    174.28 o 
   9   1   2    12138.83    12637.87     53.88 o 
  10   1   2     1746.86     1762.10     21.83 o 
  11   1   2      526.52      564.41     13.33 o 
  12   1   2       12.86       13.66      7.21 o 
  13   1   2       83.81       95.32      7.55 o 
  14   1   2        7.71       10.32      7.69 o 
  15   1   2      332.56      312.54     12.60 o 
  16   1   2      384.86      397.82     14.03 o 
  17   1   2      857.70      929.76     21.23 o 
  18   1   2      507.95      513.39     16.56 o 
  19   1   2       87.94       98.50      8.65 o 
  20   1   2       23.93       16.75      8.61 o 
  21   1   2       11.75        7.78      8.54 o 
  22   1   2        0.41       17.44     10.61 o 
  23   1   2        8.95       19.18      9.80 o 
  24   1   2       30.30       43.04      8.10 o 
  25   1   2        0.46       -7.38      7.38 o 
 -25   2   2       18.85       12.31      8.37 o 
 -24   2   2        0.09       -3.98      6.40 o 
 -23   2   2       16.92       24.76      6.72 o 
 -22   2   2       43.30       57.08      9.05 o 
 -21   2   2        4.60        4.90      7.82 o 
 -20   2   2       35.61       37.57      8.15 o 
 -19   2   2      468.34      444.56     21.64 o 
 -18   2   2     1494.88     1487.30     37.23 o 
 -17   2   2      278.64      255.83     17.01 o 
 -16   2   2       42.20       48.70     12.39 o 
 -15   2   2       29.55       45.72     11.39 o 
 -14   2   2      192.78      202.26     13.98 o 
 -13   2   2      504.06      569.36     21.27 o 
 -12   2   2      132.90      108.33     10.89 o 
 -11   2   2      225.54      263.65     13.97 o 
 -10   2   2      172.00      216.90     12.22 o 
  -9   2   2     2202.57     2295.92     33.15 o 
  -8   2   2        4.94        0.20      7.42 o 
  -7   2   2      936.39      936.40     38.34 o 
  -6   2   2      223.47      229.27     21.23 o 
  -5   2   2     2286.94     2111.04     21.71 o 
  -4   2   2      253.76      270.67      8.40 o 
  -3   2   2     1403.99     1386.27     11.36 o 
  -2   2   2    13422.25    12531.32     25.97 o 
  -1   2   2    17011.59    15706.35     27.34 o 
   0   2   2      873.48      814.81      9.81 o 
   1   2   2     7850.78     7539.85     70.57 o 
   2   2   2      561.47      547.23      8.81 o 
   3   2   2      187.03      160.36      3.55 o 
   4   2   2      601.64      721.70      8.53 o 
   5   2   2     7635.91     7478.19     31.49 o 
   6   2   2     2194.75     2471.00     36.35 o 
   7   2   2     2946.14     3174.70     26.21 o 
   8   2   2        9.61       -0.47      4.23 o 
   9   2   2      429.83      460.63     19.90 o 
  10   2   2      663.64      604.55     14.01 o 
  11   2   2     1965.85     2039.48     56.49 o 
  12   2   2       82.87       63.27      8.83 o 
  13   2   2        5.19        3.63      7.84 o 
  14   2   2       79.59       74.57      8.72 o 
  15   2   2       35.68       19.30      8.97 o 
  16   2   2       37.37       40.66      8.75 o 
  17   2   2      190.46      185.10     10.99 o 
  18   2   2      464.01      457.84     15.65 o 
  19   2   2        5.52        0.80      9.96 o 
  20   2   2      365.70      385.43     14.94 o 
  21   2   2      143.51      159.61     10.75 o 
  22   2   2        4.07       14.95      9.52 o 
  23   2   2       12.33       27.22     12.42 o 
  24   2   2        1.19      -10.87     10.87 o 
  25   2   2        0.22       -0.81      5.54 o 
 -25   3   2        2.01        2.65      5.40 o 
 -24   3   2       14.60        0.92      6.94 o 
 -23   3   2       26.26       24.10      7.50 o 
 -22   3   2      102.22      105.56     11.99 o 
 -21   3   2       14.37       18.11      8.64 o 
 -20   3   2       11.58        9.79     11.62 o 
 -19   3   2      200.11      205.40     13.16 o 
 -18   3   2        6.69       39.58     17.25 o 
 -17   3   2      406.00      416.59     21.03 o 
 -16   3   2      176.11      201.07     15.76 o 
 -15   3   2      336.20      380.79     20.39 o 
 -14   3   2        0.37        5.94     13.12 o 
 -13   3   2      121.16      111.68     11.70 o 
 -12   3   2       42.58       55.72     10.50 o 
 -11   3   2     1615.69     1664.86     33.19 o 
 -10   3   2        1.84        6.32      8.99 o 
  -9   3   2     4316.75     4838.18     49.38 o 
  -8   3   2       24.69       43.40      6.01 o 
  -7   3   2     1329.14     1555.08     17.54 o 
  -6   3   2     2101.14     2148.84     30.13 o 
  -5   3   2      791.53      811.61     12.28 o 
  -4   3   2       90.28      102.02      7.74 o 
  -3   3   2     1896.51     1838.80     26.77 o 
  -2   3   2    16073.01    15090.98    247.24 o 
  -1   3   2    10674.85    10605.68     45.67 o 
   0   3   2    13886.83    13181.61     42.50 o 
   1   3   2     1409.38     1368.67     28.99 o 
   2   3   2     1924.26     1857.87     21.08 o 
   3   3   2     7397.88     7372.13     29.41 o 
   4   3   2     2158.70     2206.27     24.84 o 
   5   3   2     1213.75     1310.88     20.34 o 
   6   3   2      899.77      945.13     18.31 o 
   7   3   2       35.99       46.30      4.55 o 
   8   3   2        1.95       16.99      6.45 o 
   9   3   2     1284.08     1267.06     27.44 o 
  10   3   2      319.17      346.66     14.05 o 
  11   3   2       38.91       41.26     10.14 o 
  12   3   2       13.02       25.60     11.54 o 
  13   3   2       15.11       21.37      8.04 o 
  14   3   2      870.53      842.34     20.16 o 
  15   3   2      268.28      275.74     11.17 o 
  16   3   2        0.44      -10.43     10.43 o 
  17   3   2      412.54      399.63     14.41 o 
  18   3   2     1015.98      959.68     22.69 o 
  19   3   2      128.38      125.76     11.32 o 
  20   3   2       25.45       35.25     10.95 o 
  21   3   2       40.58       35.11     10.55 o 
  22   3   2       81.98       87.42     11.74 o 
  23   3   2        0.13        3.04      8.10 o 
  24   3   2       30.00       16.81      6.28 o 
 -25   4   2        3.40       -1.19      6.65 o 
 -24   4   2        0.01       -6.24      6.24 o 
 -23   4   2        0.15       -5.52      7.13 o 
 -22   4   2        1.52        4.07      7.47 o 
 -21   4   2        1.33       -9.94      9.94 o 
 -20   4   2       36.45       59.71     18.05 o 
 -19   4   2      119.24      119.80     18.59 o 
 -18   4   2       43.55       53.64     17.51 o 
 -17   4   2      101.34      127.99     17.77 o 
 -16   4   2      188.29      206.75     15.56 o 
 -15   4   2        0.49       16.26     14.51 o 
 -14   4   2        9.99       30.74     14.81 o 
 -13   4   2      389.04      348.66     17.81 o 
 -12   4   2       23.48       15.45     11.55 o 
 -11   4   2     2126.64     2321.66     40.08 o 
 -10   4   2     1066.90     1164.39     27.07 o 
  -9   4   2      729.47      747.70     25.99 o 
  -8   4   2     3192.03     3613.41     30.09 o 
  -7   4   2      169.45      213.93     13.05 o 
  -6   4   2        6.62       11.25      6.32 o 
  -5   4   2      289.56      287.85     11.97 o 
  -4   4   2      114.75       81.93      7.13 o 
  -3   4   2      338.92      308.24     12.33 o 
  -2   4   2      113.96      129.44      5.44 o 
  -1   4   2      813.27      812.05     11.77 o 
   0   4   2     1226.78     1301.99     19.56 o 
   1   4   2       18.20       21.60      4.18 o 
   2   4   2      261.32      259.24      9.33 o 
   3   4   2      799.67      816.40     16.32 o 
   4   4   2       65.17       77.44      4.79 o 
   5   4   2     5853.00     6207.85    141.32 o 
   6   4   2     3517.42     3781.53     38.64 o 
   7   4   2       45.77       40.15      4.32 o 
   8   4   2     4885.59     5241.56     38.04 o 
   9   4   2     2794.88     3025.47     68.35 o 
  10   4   2      242.34      254.77      9.72 o 
  11   4   2       30.36       26.87      7.42 o 
  12   4   2      346.67      300.15     29.38 o 
  13   4   2       27.28       46.81     12.22 o 
  14   4   2        0.53       -2.11     14.19 o 
  15   4   2      103.56       99.20     14.95 o 
  16   4   2       32.76       28.75     16.12 o 
  17   4   2       15.01       19.52     16.20 o 
  18   4   2       74.01       79.99     18.64 o 
  19   4   2      182.98      206.27     12.13 o 
  20   4   2       87.50      104.80     11.25 o 
  21   4   2        7.28       11.04      7.97 o 
  22   4   2      222.09      243.07      7.34 o 
  23   4   2        3.30        1.58      5.95 o 
  24   4   2        2.88        3.01      6.01 o 
 -24   5   2       35.58       50.93     10.64 o 
 -23   5   2        0.33       -0.89      6.53 o 
 -22   5   2      118.49      125.77      7.61 o 
 -21   5   2        0.55       15.97     10.39 o 
 -20   5   2       32.85       38.23     11.04 o 
 -19   5   2        0.73       10.56     13.35 o 
 -18   5   2       16.67       25.57     13.05 o 
 -17   5   2        0.22        2.30     11.82 o 
 -16   5   2      115.67      127.93      9.71 o 
 -15   5   2       12.30        3.52      9.71 o 
 -14   5   2      373.75      305.25     17.65 o 
 -13   5   2       37.23       30.98     14.56 o 
 -12   5   2      128.79       88.24     13.89 o 
 -11   5   2       42.67       37.16     11.69 o 
 -10   5   2      944.50      926.63     17.59 o 
  -9   5   2       22.43       20.65      7.43 o 
  -8   5   2       50.98       49.11      6.33 o 
  -7   5   2      867.73      863.08     15.43 o 
  -6   5   2     2316.99     2349.46     19.64 o 
  -5   5   2      662.18      621.40      8.74 o 
  -4   5   2       79.63       67.27      4.61 o 
  -3   5   2      119.86      139.34      5.54 o 
  -2   5   2     5085.19     5646.36     88.27 o 
  -1   5   2      163.46      144.79      7.02 o 
   0   5   2       31.56       41.67      6.13 o 
   1   5   2        0.35       -2.75      3.89 o 
   2   5   2     4149.06     4775.80     30.66 o 
   3   5   2      446.10      420.13      8.58 o 
   4   5   2      136.50      119.21      4.74 o 
   5   5   2     1232.68     1414.36     18.04 o 
   6   5   2        5.76        9.14      4.38 o 
   7   5   2       97.69       90.69      5.42 o 
   8   5   2      976.30      981.96     16.47 o 
   9   5   2     1794.69     1772.24     45.10 o 
  10   5   2      332.80      376.06     13.15 o 
  11   5   2       36.82       36.52      8.78 o 
  12   5   2      380.12      346.14     12.25 o 
  13   5   2      112.95       88.84      9.86 o 
  14   5   2     1348.74     1320.05     33.00 o 
  15   5   2      147.17      141.86     10.23 o 
  16   5   2      986.28      959.65     20.67 o 
  17   5   2      190.56      250.62     17.09 o 
  18   5   2     1004.82     1106.92     23.73 o 
  19   5   2      190.65      211.87     12.45 o 
  20   5   2       12.08        9.68     14.31 o 
  21   5   2        2.04        2.84     13.07 o 
  22   5   2       30.36       18.22     10.29 o 
  23   5   2       36.16       32.43      9.39 o 
 -23   6   2        3.14       -7.34      7.34 o 
 -22   6   2       11.70       21.69      8.65 o 
 -21   6   2       35.81       30.86     10.11 o 
 -20   6   2       11.97       11.82     10.94 o 
 -19   6   2       48.36       53.19      8.90 o 
 -18   6   2      150.38      148.12     16.06 o 
 -17   6   2       68.15       32.17     17.82 o 
 -16   6   2        0.19        1.90     13.35 o 
 -15   6   2        0.07       14.88     11.16 o 
 -14   6   2       42.86       37.25     13.35 o 
 -13   6   2       37.90       36.00     10.30 o 
 -12   6   2      124.31      117.70     10.54 o 
 -11   6   2      185.25      207.69      8.10 o 
 -10   6   2      124.10      147.71      9.71 o 
  -9   6   2     1323.22     1514.22     28.86 o 
  -8   6   2     1680.13     1792.94     19.90 o 
  -7   6   2       43.61       33.89      4.85 o 
  -6   6   2        0.41        3.43      4.56 o 
  -5   6   2        3.09        4.23      4.44 o 
  -4   6   2      125.48      122.26      5.12 o 
  -3   6   2      109.63       98.60      4.45 o 
  -2   6   2     1215.05     1451.46     11.87 o 
  -1   6   2      241.46      272.38      5.60 o 
   0   6   2      134.44      154.24      4.58 o 
   1   6   2      880.16      994.22     17.04 o 
   2   6   2     1974.80     2263.88     28.03 o 
   3   6   2      357.43      456.20      9.36 o 
   4   6   2      729.47      742.21     25.98 o 
   5   6   2       11.87       18.81      4.83 o 
   6   6   2      160.26      179.39      6.37 o 
   7   6   2        8.73        8.33      5.58 o 
   8   6   2      899.93      943.84     60.09 o 
   9   6   2       35.86       41.60      7.38 o 
  10   6   2       91.19       92.94      8.44 o 
  11   6   2      462.47      451.50     16.94 o 
  12   6   2      149.92      152.91      9.08 o 
  13   6   2       56.39       60.55     13.71 o 
  14   6   2       30.41       31.64      9.94 o 
  15   6   2       15.25       15.96     11.49 o 
  16   6   2       68.99       46.56      9.79 o 
  17   6   2        6.03       -0.11      9.21 o 
  18   6   2      127.38      157.45     15.75 o 
  19   6   2       49.75       50.47     13.50 o 
  20   6   2        0.97       -4.23     12.22 o 
  21   6   2        1.07        1.11     10.68 o 
  22   6   2        4.62        5.51     10.36 o 
  23   6   2        2.25       -1.56      8.49 o 
 -22   7   2       14.48       16.85     10.63 o 
 -21   7   2        0.56       10.51     10.53 o 
 -20   7   2       81.21      108.56     12.42 o 
 -19   7   2        0.88        7.40     12.73 o 
 -18   7   2       57.75       80.24     15.42 o 
 -17   7   2       10.78       15.70     16.22 o 
 -16   7   2      129.41      117.60     12.54 o 
 -15   7   2      297.06      323.94     23.48 o 
 -14   7   2        0.16       -1.09     13.15 o 
 -13   7   2       12.27       15.85     11.76 o 
 -12   7   2      166.10      143.96     11.17 o 
 -11   7   2      509.04      499.38     14.90 o 
 -10   7   2     1195.15     1214.26     21.90 o 
  -9   7   2        2.10       10.25      7.33 o 
  -8   7   2       30.11       30.60      6.68 o 
  -7   7   2      309.13      320.59      8.07 o 
  -6   7   2     1691.24     1729.68     19.72 o 
  -5   7   2      155.20      136.71      5.74 o 
  -4   7   2      220.28      205.76      6.37 o 
  -3   7   2      840.41      904.53     11.85 o 
  -2   7   2     1559.78     1695.71     17.88 o 
  -1   7   2     2675.49     2809.47     24.24 o 
   0   7   2     3102.58     3315.48     45.20 o 
   1   7   2      631.87      677.39     17.81 o 
   2   7   2      339.91      313.11      8.56 o 
   3   7   2     1027.51     1099.46     19.39 o 
   4   7   2     1724.68     1801.30     22.90 o 
   5   7   2       87.60       68.27      6.74 o 
   6   7   2      604.72      636.52     14.48 o 
   7   7   2      350.62      341.93     11.36 o 
   8   7   2      165.29      156.17      8.45 o 
   9   7   2       35.30       36.02      8.95 o 
  10   7   2     1170.22     1169.52     18.03 o 
  11   7   2       29.59       35.25      7.81 o 
  12   7   2      123.81       99.43      8.74 o 
  13   7   2      100.45      115.52     11.80 o 
  14   7   2        0.80        1.59     21.12 o 
  15   7   2      274.43      286.19     13.08 o 
  16   7   2      721.11      751.44     19.58 o 
  17   7   2       12.82        1.04      8.59 o 
  18   7   2       21.46       31.67      8.25 o 
  19   7   2        2.22       -2.42      9.28 o 
  20   7   2       66.60       64.64     11.47 o 
  21   7   2        6.87        2.04      9.77 o 
  22   7   2       20.77       19.45      8.78 o 
 -21   8   2        4.41        4.10      7.45 o 
 -20   8   2       39.66       51.20     10.62 o 
 -19   8   2       45.60       50.31     11.52 o 
 -18   8   2       86.15      100.58     14.06 o 
 -17   8   2       39.52       31.79     15.09 o 
 -16   8   2       10.08        7.69     14.58 o 
 -15   8   2       23.06       33.62     11.36 o 
 -14   8   2       97.01      121.99     12.86 o 
 -13   8   2       63.53       38.76     18.71 o 
 -12   8   2      194.23      182.02     10.10 o 
 -11   8   2        1.75       -1.78     10.12 o 
 -10   8   2       14.41       10.40      8.62 o 
  -9   8   2        0.52        5.13      8.17 o 
  -8   8   2        0.80        2.40      7.93 o 
  -7   8   2        6.33       -1.91      6.75 o 
  -6   8   2      323.09      303.72      9.55 o 
  -5   8   2       13.57        2.28      7.08 o 
  -4   8   2      353.96      347.36     10.31 o 
  -3   8   2      364.83      361.28     10.47 o 
  -2   8   2       38.83       38.02      7.21 o 
  -1   8   2        0.04        7.36      6.71 o 
   0   8   2        2.54        3.34      7.05 o 
   1   8   2       22.78        8.02     10.95 o 
   2   8   2      513.23      481.38     16.27 o 
   3   8   2      579.43      579.65     25.92 o 
   4   8   2       27.10       27.17      7.72 o 
   5   8   2       26.35        8.14      8.33 o 
   6   8   2      127.92      118.75      8.33 o 
   7   8   2      152.76      130.88      8.82 o 
   8   8   2        0.05        0.55      8.18 o 
   9   8   2       72.79       53.54      8.54 o 
  10   8   2       21.34       11.29      9.25 o 
  11   8   2      323.10      274.83     10.47 o 
  12   8   2      160.68      136.58     11.97 o 
  13   8   2       48.14       56.46     11.66 o 
  14   8   2       37.62       14.47      8.64 o 
  15   8   2       13.37       23.40      9.07 o 
  16   8   2      209.75      207.58     11.71 o 
  17   8   2        6.44       12.83      7.93 o 
  18   8   2       10.75       20.94      8.10 o 
  19   8   2       26.55       23.32      8.44 o 
  20   8   2        0.42        3.02      7.56 o 
  21   8   2       12.81       12.83      9.55 o 
 -20   9   2       73.48       68.90     11.81 o 
 -19   9   2        4.02       -4.28     10.35 o 
 -18   9   2       10.84        0.18     11.21 o 
 -17   9   2       12.76       13.01     12.16 o 
 -16   9   2        0.25       13.35      9.92 o 
 -15   9   2      122.37      119.77     12.91 o 
 -14   9   2        3.42        1.51      8.48 o 
 -13   9   2        7.91       18.65     10.10 o 
 -12   9   2       14.90       26.96     12.97 o 
 -11   9   2      203.74      206.58     11.99 o 
 -10   9   2        6.21      -12.15     13.06 o 
  -9   9   2      182.53      156.05     12.90 o 
  -8   9   2      212.34      211.46     11.59 o 
  -7   9   2        2.08       -0.12      9.77 o 
  -6   9   2      690.27      694.50     23.45 o 
  -5   9   2       66.26       54.85      8.24 o 
  -4   9   2        0.93       -2.23      8.82 o 
  -3   9   2      158.77      160.89      7.69 o 
  -2   9   2       16.78       30.70      7.75 o 
  -1   9   2      681.51      682.51     19.78 o 
   0   9   2       59.23       48.04      9.23 o 
   1   9   2        0.85       -4.34      9.38 o 
   2   9   2       13.39       12.69      7.85 o 
   3   9   2      507.93      487.90     10.70 o 
   4   9   2      104.79      104.77      8.65 o 
   5   9   2      220.41      221.63     10.58 o 
   6   9   2       26.01       26.64      8.90 o 
   7   9   2      536.94      445.86     14.91 o 
   8   9   2      146.35      142.07      9.20 o 
   9   9   2        7.93       15.34     16.00 o 
  10   9   2      363.74      336.95     11.19 o 
  11   9   2        3.44       -9.55      9.55 o 
  12   9   2      321.50      316.56     11.14 o 
  13   9   2      330.37      328.28      9.77 o 
  14   9   2        6.36        3.02      7.47 o 
  15   9   2       14.33       11.94      7.57 o 
  16   9   2        5.79        3.75     11.41 o 
  17   9   2      133.88      142.40      7.48 o 
  18   9   2       37.60       49.46      8.57 o 
  19   9   2        0.09       -2.23     10.21 o 
 -18  10   2       42.42       31.90     10.80 o 
 -17  10   2        4.16        1.88      8.06 o 
 -16  10   2       38.45       14.62      9.28 o 
 -15  10   2       17.98       23.71      9.87 o 
 -14  10   2       45.77       45.79      9.72 o 
 -13  10   2       44.43       47.57      8.88 o 
 -12  10   2      136.35      121.76      9.71 o 
 -11  10   2       46.63       40.72      9.85 o 
 -10  10   2      269.04      284.91      9.79 o 
  -9  10   2       12.67        8.83      9.42 o 
  -8  10   2      869.06      921.12     20.25 o 
  -7  10   2       59.23       57.18     13.40 o 
  -6  10   2      305.33      270.40     11.26 o 
  -5  10   2      345.33      349.35     11.74 o 
  -4  10   2        6.48        0.96     13.56 o 
  -3  10   2        3.01       -6.31     12.98 o 
  -2  10   2     1227.85     1221.80     41.97 o 
  -1  10   2        5.71        9.84     13.27 o 
   0  10   2      982.32     1006.84     56.77 o 
   1  10   2      144.76      146.15     10.05 o 
   2  10   2      566.26      524.75     13.84 o 
   3  10   2      418.73      438.96     14.82 o 
   4  10   2       45.60       83.41     15.85 o 
   5  10   2       76.42       55.46     11.04 o 
   6  10   2      448.68      410.10     14.56 o 
   7  10   2       65.71       75.70     13.93 o 
   8  10   2      158.72      155.62     13.70 o 
   9  10   2       27.77       21.37     10.02 o 
  10  10   2      171.21      158.69      9.27 o 
  11  10   2       68.58       75.04      8.92 o 
  12  10   2       97.06       74.36      8.76 o 
  13  10   2       18.26       17.13      9.09 o 
  14  10   2        4.41        8.78      8.33 o 
  15  10   2        2.57        8.67      7.15 o 
  16  10   2       41.71       33.82      8.37 o 
  17  10   2       13.67       13.39      8.35 o 
  18  10   2       10.30        1.27     10.83 o 
 -16  11   2       40.75       41.56     10.06 o 
 -15  11   2       17.12        3.89      7.77 o 
 -14  11   2       17.48       14.28      9.08 o 
 -13  11   2        7.29        2.24      8.81 o 
 -12  11   2        2.57        0.92     10.42 o 
 -11  11   2       75.23       74.79      7.86 o 
 -10  11   2       10.44        7.47      8.41 o 
  -9  11   2       38.36       39.52      8.97 o 
  -8  11   2      152.57      157.22     10.52 o 
  -7  11   2        4.71       16.20      8.35 o 
  -6  11   2        6.32       11.95      9.02 o 
  -5  11   2        0.06        1.39      9.59 o 
  -4  11   2       17.90       23.17      9.99 o 
  -3  11   2       19.05       16.15     10.09 o 
  -2  11   2       98.10      101.94      9.73 o 
  -1  11   2        5.94       19.85      9.78 o 
   0  11   2        7.27       12.85     10.08 o 
   1  11   2      439.39      410.28     11.59 o 
   2  11   2       20.07       14.49      9.68 o 
   3  11   2      220.97      214.78      9.89 o 
   4  11   2       31.23       50.89     10.37 o 
   5  11   2       15.34       17.02      9.80 o 
   6  11   2       99.74       95.50      9.32 o 
   7  11   2        7.93       18.40     10.63 o 
   8  11   2      120.30      106.83     10.07 o 
   9  11   2       22.38       20.68     10.07 o 
  10  11   2        6.32        7.93      9.42 o 
  11  11   2        3.31       -8.43      8.43 o 
  12  11   2       39.30       33.61      8.34 o 
  13  11   2        0.53       18.10      8.99 o 
  14  11   2       17.70       27.38      7.03 o 
  15  11   2       17.39        7.03      6.56 o 
  16  11   2        3.26        9.09      7.12 o 
 -14  12   2       15.31       16.30      9.72 o 
 -13  12   2       53.21       62.37     10.96 o 
 -12  12   2       67.71       72.39     11.37 o 
 -11  12   2       35.39       34.41      9.59 o 
 -10  12   2        2.33        2.87      7.79 o 
  -9  12   2       68.98       79.28      8.10 o 
  -8  12   2      173.75      166.86      8.76 o 
  -7  12   2      191.02      184.36      7.25 o 
  -6  12   2        1.22        6.57      9.34 o 
  -5  12   2      160.04      170.35     10.20 o 
  -4  12   2       85.79       98.91     11.11 o 
  -3  12   2      552.51      570.81     15.26 o 
  -2  12   2       38.04       31.87      9.08 o 
  -1  12   2      421.31      408.94     10.46 o 
   0  12   2       86.57       88.06      8.65 o 
   1  12   2      171.14      185.55      8.35 o 
   2  12   2      104.40      104.60      9.45 o 
   3  12   2        1.18       -9.61      9.71 o 
   4  12   2       34.55       48.31     10.94 o 
   5  12   2       19.91       25.24      9.02 o 
   6  12   2       36.72       57.43      8.80 o 
   7  12   2       60.92       76.12     11.03 o 
   8  12   2        3.01        0.80     11.55 o 
   9  12   2       19.11       12.49     10.40 o 
  10  12   2       41.91       47.29      8.41 o 
  11  12   2       22.87       25.32      7.83 o 
  12  12   2       34.86       31.34      8.13 o 
  13  12   2       85.23       98.22      7.59 o 
 -10  13   2       13.80        5.10      8.85 o 
  -9  13   2       28.23        8.22      7.95 o 
  -8  13   2       40.93       45.03     10.69 o 
  -7  13   2        2.09       15.00     10.25 o 
  -6  13   2        0.18      -11.90     11.90 o 
  -5  13   2        2.43       -6.40     11.63 o 
  -4  13   2       44.76       43.79     12.83 o 
  -3  13   2       23.04        6.10      8.74 o 
  -2  13   2        2.66       -3.88     11.41 o 
  -1  13   2       11.55       -1.80      9.96 o 
   0  13   2       44.98       66.21     12.02 o 
   1  13   2       42.96       32.38      9.39 o 
   2  13   2        0.15       -9.85     17.23 o 
   3  13   2        2.55       -0.77     12.46 o 
   4  13   2       25.72       24.82     15.08 o 
   5  13   2       59.36       59.28     13.51 o 
   6  13   2       29.69       30.62      8.90 o 
   7  13   2       13.13       24.05     10.25 o 
   8  13   2       24.64       30.59      9.17 o 
   9  13   2       13.16       16.68      8.62 o 
  10  13   2       68.85       73.36     11.46 o 
  -6  14   2       19.97       23.27      9.92 o 
  -5  14   2       47.29       62.01      9.93 o 
  -4  14   2       14.44        5.19     12.98 o 
  -3  14   2       99.67       88.09     11.05 o 
  -2  14   2       26.90       39.54     15.48 o 
  -1  14   2        6.36       24.11     14.74 o 
   0  14   2       17.01       20.88     14.90 o 
   2  14   2       62.04       61.15     11.63 o 
   3  14   2       18.84        3.78     10.37 o 
   4  14   2        0.55       -3.00     10.27 o 
   5  14   2       21.79       37.51     15.53 o 
 -25   1   3        4.90       -1.26      5.79 o 
 -24   1   3        0.04        2.13      6.91 o 
 -23   1   3        3.85        6.34      7.16 o 
 -22   1   3       82.61       80.64      7.74 o 
 -21   1   3        4.93        2.45      9.33 o 
 -20   1   3       33.15       29.20     11.03 o 
 -19   1   3      136.57      129.83     11.86 o 
 -18   1   3       21.62       37.55     16.68 o 
 -17   1   3      168.75      168.43     13.72 o 
 -16   1   3       59.52       43.49      8.75 o 
 -15   1   3        0.09        7.29      8.36 o 
 -14   1   3      103.18      139.64      9.18 o 
 -13   1   3       86.51       74.27      7.21 o 
 -12   1   3       64.10       69.99      6.57 o 
 -11   1   3       78.63       93.55     19.68 o 
 -10   1   3        0.19       11.23      5.54 o 
  -9   1   3     1234.63     1502.66     18.82 o 
  -8   1   3     4856.65     4731.61     30.15 o 
  -7   1   3      622.79      619.03     21.55 o 
  -6   1   3      990.38     1077.01     12.99 o 
  -5   1   3      915.06      899.52     11.11 o 
  -4   1   3     4990.17     4705.80     37.84 o 
  -3   1   3     4694.26     4445.92     29.58 o 
  -2   1   3      282.86      300.40      6.50 o 
  -1   1   3     3510.57     3152.37     19.21 o 
   0   1   3     3163.70     2825.40     14.21 o 
   1   1   3     2497.51     2453.61     26.17 o 
   2   1   3       99.52      104.99      5.61 o 
   3   1   3        2.77        3.59      2.11 o 
   4   1   3       15.84       16.75      2.09 o 
   5   1   3      947.74      989.43     15.15 o 
   6   1   3     3534.68     3838.53     78.94 o 
   7   1   3     1604.28     2104.34     52.18 o 
   8   1   3     1090.09     1047.44     26.24 o 
   9   1   3      454.93      594.77     30.44 o 
  10   1   3     4840.09     4883.69     65.49 o 
  11   1   3      309.76      274.65     10.49 o 
  12   1   3      217.42      226.61     12.36 o 
  13   1   3       22.51       13.35      9.07 o 
  14   1   3        5.13        0.25     11.73 o 
  15   1   3        4.33        9.87     10.53 o 
  16   1   3        0.63        4.79     10.02 o 
  17   1   3      172.34      171.49     12.49 o 
  18   1   3      116.32      126.74     12.31 o 
  19   1   3       16.80       18.76     10.61 o 
  20   1   3        0.24       13.30     10.74 o 
  21   1   3       75.75       91.10     10.06 o 
  22   1   3        0.34       -9.51      9.51 o 
  23   1   3        3.42        0.37      8.32 o 
  24   1   3        1.90        8.85      7.34 o 
 -25   2   3        3.37        2.72      5.94 o 
 -24   2   3       42.21       46.14      9.13 o 
 -23   2   3        1.80        3.85      7.07 o 
 -22   2   3       44.80       44.98      7.86 o 
 -21   2   3       34.80       37.05      7.33 o 
 -20   2   3        7.08        6.32     10.19 o 
 -19   2   3        1.57       -4.59     11.03 o 
 -18   2   3       14.94       30.02     17.06 o 
 -17   2   3       18.30       29.13     16.24 o 
 -16   2   3       48.26       53.08     14.69 o 
 -15   2   3      192.21      191.15     15.43 o 
 -14   2   3        0.27       -3.42     11.63 o 
 -13   2   3      107.62      108.01     12.72 o 
 -12   2   3       11.00       18.82     11.21 o 
 -11   2   3        1.96        4.09      9.31 o 
 -10   2   3     2260.90     2534.30     38.45 o 
  -9   2   3     1084.28     1182.21     17.98 o 
  -8   2   3      500.57      613.79     14.19 o 
  -7   2   3      395.62      390.23     33.94 o 
  -6   2   3      184.24      200.80      7.23 o 
  -5   2   3        1.09        2.52      3.56 o 
  -4   2   3      646.24      643.48     16.03 o 
  -3   2   3      321.11      351.71      7.26 o 
  -2   2   3       70.08       81.06      4.27 o 
  -1   2   3     9851.42     9378.05     34.46 o 
   0   2   3      509.17      527.11      9.17 o 
   1   2   3     2066.99     1992.33     15.71 o 
   2   2   3      275.49      268.52      5.24 o 
   3   2   3      403.68      358.83      5.95 o 
   4   2   3       68.24       56.13      5.12 o 
   5   2   3       79.32      110.04      7.16 o 
   6   2   3       72.40       79.84      4.33 o 
   7   2   3       87.82       72.94      4.07 o 
   8   2   3       92.30      107.37      7.18 o 
   9   2   3     1603.36     1769.57     92.80 o 
  10   2   3      646.75      616.48     22.17 o 
  11   2   3       72.43       75.74      7.41 o 
  12   2   3       92.98       99.66      8.40 o 
  13   2   3        2.26       -0.88      8.95 o 
  14   2   3        8.05       13.80      9.08 o 
  15   2   3      323.54      297.49     12.25 o 
  16   2   3      292.11      287.08     12.66 o 
  17   2   3      243.04      244.32      9.40 o 
  18   2   3       21.54       19.78     12.54 o 
  19   2   3      113.64      118.97     11.66 o 
  20   2   3       69.65       63.33     14.70 o 
  21   2   3       60.71       42.04     14.30 o 
  22   2   3       66.95       54.32     12.06 o 
  23   2   3       12.97      -10.97     10.97 o 
  24   2   3       20.70       17.52      8.06 o 
 -25   3   3        4.74        1.57     11.64 o 
 -24   3   3        0.97       -6.72      6.72 o 
 -23   3   3        0.83       -4.66      8.47 o 
 -22   3   3        3.27        0.43      9.81 o 
 -21   3   3        3.13        7.08      8.12 o 
 -20   3   3       40.06       15.87     25.06 o 
 -19   3   3       44.77       41.89     15.70 o 
 -18   3   3       86.03       87.79     16.81 o 
 -17   3   3       67.76       46.99     17.07 o 
 -16   3   3        4.48       15.08     16.06 o 
 -15   3   3       58.36       45.69     13.54 o 
 -14   3   3      231.25      254.93     17.48 o 
 -13   3   3      831.91      849.38     27.09 o 
 -12   3   3      195.16      178.90     13.25 o 
 -11   3   3      251.85      242.40     14.66 o 
 -10   3   3       11.08       13.43      7.53 o 
  -9   3   3     1446.22     1551.07     29.44 o 
  -8   3   3      163.33      186.67     15.36 o 
  -7   3   3       87.42       97.80     12.46 o 
  -6   3   3       54.68       54.87      6.42 o 
  -5   3   3      568.42      606.98     26.38 o 
  -4   3   3      118.50      125.81     10.72 o 
  -3   3   3     2568.40     2381.55     23.77 o 
  -2   3   3      353.07      318.29      7.30 o 
  -1   3   3        3.05        3.90      2.28 o 
   0   3   3      158.07      144.56      4.52 o 
   1   3   3      173.34      178.27      4.86 o 
   2   3   3       60.72       58.41      3.27 o 
   3   3   3      891.13      949.02     17.12 o 
   4   3   3      136.59      118.34      7.24 o 
   5   3   3     1670.03     1615.46     23.57 o 
   6   3   3       22.49       24.89      5.85 o 
   7   3   3      112.03      101.78      9.06 o 
   8   3   3       21.67       19.25      5.69 o 
   9   3   3     1352.42     1486.94     27.11 o 
  10   3   3      236.68      201.88      7.33 o 
  11   3   3       78.24       76.26      8.61 o 
  12   3   3        7.14        8.32      7.08 o 
  13   3   3      830.11      796.31     14.90 o 
  14   3   3      205.31      206.63      9.92 o 
  15   3   3      130.69      132.12     17.89 o 
  16   3   3        2.10        6.79     10.94 o 
  17   3   3        8.41        6.43     12.10 o 
  18   3   3      278.45      287.56     19.74 o 
  19   3   3      315.43      320.57     15.54 o 
  20   3   3       75.86       88.60     11.29 o 
  21   3   3        5.22       11.19     14.51 o 
  22   3   3       59.04       50.26      8.72 o 
  23   3   3       18.51       16.20     10.57 o 
  24   3   3        3.24        2.29      6.36 o 
 -24   4   3       15.63        8.04      7.69 o 
 -23   4   3        0.43        2.21      8.37 o 
 -22   4   3       38.55       33.55      9.32 o 
 -21   4   3        7.25      -16.16     16.16 o 
 -20   4   3        1.62       -6.49     16.60 o 
 -19   4   3       52.18       46.24     11.49 o 
 -18   4   3       34.99       36.26     15.54 o 
 -17   4   3      129.44      143.26     19.18 o 
 -16   4   3        7.49      -11.16     17.11 o 
 -15   4   3        2.08       -1.14     13.96 o 
 -14   4   3      183.71      155.35     15.96 o 
 -13   4   3       49.05       31.27     14.58 o 
 -12   4   3      231.21      257.93     16.22 o 
 -11   4   3      600.09      681.37     20.71 o 
 -10   4   3       81.90       84.31      7.71 o 
  -9   4   3       57.21       50.42      6.54 o 
  -8   4   3      169.28      217.55      8.83 o 
  -7   4   3       49.43       64.12      6.87 o 
  -6   4   3      863.96      954.32     44.72 o 
  -5   4   3      120.67      116.73      7.31 o 
  -4   4   3       34.41       37.92      8.52 o 
  -3   4   3       24.29       32.83      5.76 o 
  -2   4   3     1107.95     1116.85     12.65 o 
  -1   4   3      409.10      442.81      8.03 o 
   0   4   3     1977.13     2188.49     16.91 o 
   1   4   3      120.44      121.63      7.83 o 
   2   4   3       97.23      105.91      4.26 o 
   3   4   3      650.19      656.13     11.59 o 
   4   4   3      278.85      214.63      7.19 o 
   5   4   3      180.89      160.85      6.90 o 
   6   4   3      356.49      330.30      9.57 o 
   7   4   3      187.01      191.10      8.92 o 
   8   4   3     1806.78     1860.81     85.13 o 
   9   4   3       10.06        5.37      6.45 o 
  10   4   3      476.79      453.61     18.10 o 
  11   4   3      121.40      150.55     13.13 o 
  12   4   3      242.69      216.64     15.85 o 
  13   4   3      118.18       85.36     13.22 o 
  14   4   3      751.98      689.19     26.30 o 
  15   4   3        0.56      -12.64     13.13 o 
  16   4   3     1776.17     1776.10     41.08 o 
  17   4   3       88.31      125.06     20.81 o 
  18   4   3       55.09       54.54     16.20 o 
  19   4   3       81.32       87.64     15.69 o 
  20   4   3        0.13       11.44     10.34 o 
  21   4   3        0.59       -2.99      9.17 o 
  22   4   3        0.16       15.83      7.75 o 
  23   4   3       11.53        0.93      6.78 o 
 -24   5   3        4.33       -3.96      6.99 o 
 -23   5   3       14.56        7.52      9.73 o 
 -22   5   3        1.02        3.74      8.84 o 
 -21   5   3        7.88       11.10     16.59 o 
 -20   5   3      150.52      142.53     15.29 o 
 -19   5   3       19.47       19.07     11.81 o 
 -18   5   3       35.34       27.63     12.22 o 
 -17   5   3       33.51       26.73     11.90 o 
 -16   5   3        0.23      -13.81     13.81 o 
 -15   5   3       27.07       20.05     14.80 o 
 -14   5   3       38.35       27.67     11.25 o 
 -13   5   3       77.78       84.30     10.32 o 
 -12   5   3       18.70       20.82     11.47 o 
 -11   5   3      471.72      540.07     14.71 o 
 -10   5   3      623.21      662.73     15.58 o 
  -9   5   3      465.27      472.22     19.36 o 
  -8   5   3       30.53       34.48     11.59 o 
  -7   5   3      251.68      270.47     16.32 o 
  -6   5   3       48.50       47.56      6.98 o 
  -5   5   3      704.82      684.14     18.46 o 
  -4   5   3     1922.22     2051.62     22.11 o 
  -3   5   3       10.17       11.36      7.15 o 
  -2   5   3      964.82      998.84     15.67 o 
  -1   5   3      935.14      979.62     15.67 o 
   0   5   3     1588.25     1897.77     17.88 o 
   1   5   3      482.01      519.60      9.50 o 
   2   5   3     1245.79     1550.27     18.88 o 
   3   5   3       48.53       57.38      4.72 o 
   4   5   3      608.16      740.52     19.97 o 
   5   5   3      576.26      693.70     28.12 o 
   6   5   3      399.13      437.07     13.09 o 
   7   5   3      137.68      127.49      7.44 o 
   8   5   3      133.55      124.61      7.46 o 
   9   5   3      130.99      138.11     17.41 o 
  10   5   3      616.41      638.36     22.48 o 
  11   5   3      796.15      805.19     26.67 o 
  12   5   3     1102.70      920.13     29.25 o 
  13   5   3      185.67      176.48     15.09 o 
  14   5   3      452.04      390.58     21.54 o 
  15   5   3        7.26        7.16     15.63 o 
  16   5   3       30.01       28.21      9.94 o 
  17   5   3      107.75      108.60      8.72 o 
  18   5   3        0.19        7.12     11.03 o 
  19   5   3       16.69       20.51     11.61 o 
  20   5   3        0.74        1.77      9.65 o 
  21   5   3        0.63        7.85      8.37 o 
  22   5   3        2.99       -2.06      7.68 o 
  23   5   3        1.70       -7.74     10.46 o 
 -23   6   3       21.86       13.41      7.72 o 
 -22   6   3        4.33       -2.06      8.53 o 
 -21   6   3        0.12        2.51     10.56 o 
 -20   6   3       82.83       80.69     10.46 o 
 -19   6   3        3.09        5.25     13.96 o 
 -18   6   3        2.42       -7.42     15.19 o 
 -17   6   3        0.60        9.40     19.80 o 
 -16   6   3      218.61      208.53     13.00 o 
 -15   6   3      111.01       92.12     13.62 o 
 -14   6   3       75.63       78.71     12.97 o 
 -13   6   3       83.62       89.42     19.29 o 
 -12   6   3       21.68       19.23      8.19 o 
 -11   6   3      874.56      865.72     78.23 o 
 -10   6   3     1057.60     1021.19     71.06 o 
  -9   6   3       81.37       83.21      8.66 o 
  -8   6   3        1.33        7.15     10.19 o 
  -7   6   3        1.41        5.07     13.85 o 
  -6   6   3       17.37       18.61      6.36 o 
  -5   6   3      191.61      189.73      7.72 o 
  -4   6   3        1.28       12.57      8.09 o 
  -3   6   3      595.66      575.55     14.65 o 
  -2   6   3      687.21      678.25     12.08 o 
  -1   6   3     2339.35     2456.88     21.96 o 
   0   6   3     4216.67     4481.14     50.81 o 
   1   6   3       37.72       24.42      5.83 o 
   2   6   3      583.15      550.58     32.39 o 
   3   6   3      202.63      192.67      7.14 o 
   4   6   3     1040.45     1130.05     31.87 o 
   5   6   3      570.20      500.95     22.54 o 
   6   6   3      219.03      226.98      9.36 o 
   7   6   3      582.37      612.28     23.88 o 
   8   6   3       44.28       43.99      7.19 o 
   9   6   3        4.76       22.69      8.43 o 
  10   6   3      130.41      133.75     12.87 o 
  11   6   3       39.41       48.81     12.35 o 
  12   6   3      502.80      472.14     21.99 o 
  13   6   3        4.07       28.65     17.25 o 
  14   6   3      302.17      262.03     11.85 o 
  15   6   3      278.37      293.85      9.84 o 
  16   6   3      572.14      586.39     17.34 o 
  17   6   3       28.29       32.85      8.33 o 
  18   6   3       84.65       83.67      8.80 o 
  19   6   3        0.26       -3.32      9.87 o 
  20   6   3      109.68      127.03      8.50 o 
  21   6   3        0.05        5.18      8.35 o 
 -22   7   3        8.15        8.93      9.78 o 
 -21   7   3       12.28       16.56     10.52 o 
 -20   7   3       55.91       55.72     12.78 o 
 -19   7   3       62.08       73.16     12.82 o 
 -18   7   3        0.38       -5.13     14.74 o 
 -17   7   3       14.15        1.86     14.50 o 
 -16   7   3       13.77       -1.42     11.87 o 
 -15   7   3       10.94       -4.09     10.42 o 
 -14   7   3        5.23       -0.32     18.77 o 
 -13   7   3        1.39       16.44     18.28 o 
 -12   7   3        3.53        4.95     11.07 o 
 -11   7   3      134.47      119.35     17.71 o 
 -10   7   3      140.41      122.20     10.63 o 
  -9   7   3       14.03       -3.86     10.12 o 
  -8   7   3        0.42       -9.59      9.59 o 
  -7   7   3      475.71      449.93     14.62 o 
  -6   7   3        7.04       16.66      9.03 o 
  -5   7   3      291.23      280.93     12.43 o 
  -4   7   3       63.16       68.60     11.81 o 
  -3   7   3        1.41        3.66      8.97 o 
  -2   7   3        5.15       17.34      9.10 o 
  -1   7   3      548.44      555.66      9.87 o 
   0   7   3        0.21        8.52      7.15 o 
   1   7   3       32.91       24.66      7.31 o 
   2   7   3       85.53       79.32      6.59 o 
   3   7   3      116.98      117.50     14.44 o 
   4   7   3       57.71       60.13     17.91 o 
   5   7   3       33.15        8.95      9.19 o 
   6   7   3      252.59      253.76     14.39 o 
   7   7   3        4.22       -8.17     10.42 o 
   8   7   3      182.69      184.10     13.89 o 
   9   7   3      460.87      454.67     20.67 o 
  10   7   3      265.25      241.10     11.84 o 
  11   7   3      566.17      515.92     30.09 o 
  12   7   3        7.44        9.87     10.47 o 
  13   7   3      184.36      170.56     12.50 o 
  14   7   3       16.85        2.02      8.36 o 
  15   7   3       34.22       36.94      9.17 o 
  16   7   3      302.53      287.32     10.59 o 
  17   7   3       26.88       31.03      8.38 o 
  18   7   3        9.85        6.72      8.65 o 
  19   7   3        1.04       -4.77      9.13 o 
  20   7   3        0.80       -8.52     10.73 o 
  21   7   3        3.25       10.96     10.54 o 
 -21   8   3        2.75       -5.34      6.48 o 
 -20   8   3       12.69       10.06     10.19 o 
 -19   8   3       21.24       17.53     11.57 o 
 -18   8   3        1.42       14.84     12.84 o 
 -17   8   3       24.46        4.79     14.36 o 
 -16   8   3       34.51       31.43     11.19 o 
 -15   8   3      106.91      130.04     10.05 o 
 -14   8   3        8.63        5.48      9.17 o 
 -13   8   3       17.24       19.16      9.61 o 
 -12   8   3        2.72       -0.02     12.97 o 
 -11   8   3      317.89      291.01     27.67 o 
 -10   8   3      340.77      314.76     13.34 o 
  -9   8   3       52.96       56.51     10.65 o 
  -8   8   3      359.67      316.18     29.90 o 
  -7   8   3      132.14      145.95     11.24 o 
  -6   8   3      102.08       88.50      8.11 o 
  -5   8   3      164.64      166.39     10.73 o 
  -4   8   3        1.05        5.29      9.88 o 
  -3   8   3       58.68       42.97     10.26 o 
  -2   8   3      141.44      141.80     20.96 o 
  -1   8   3      288.15      294.15     12.37 o 
   0   8   3        5.21       12.22      7.03 o 
   1   8   3       40.78       30.41      7.37 o 
   2   8   3       30.23       13.15      7.35 o 
   3   8   3      353.27      334.29      9.85 o 
   4   8   3      122.91      101.89      7.88 o 
   5   8   3      216.31      229.65     14.37 o 
   6   8   3       79.45       72.67     12.61 o 
   7   8   3      275.10      260.95     22.12 o 
   8   8   3       44.05       45.63     10.84 o 
   9   8   3      945.56      921.14     24.61 o 
  10   8   3       33.94       23.64     11.44 o 
  11   8   3        1.94        1.54     11.99 o 
  12   8   3       16.09       16.35      8.98 o 
  13   8   3      524.21      502.75     11.88 o 
  14   8   3       59.99       60.08      8.05 o 
  15   8   3       67.33       59.76      7.63 o 
  16   8   3       59.17       59.25      7.48 o 
  17   8   3      156.84      161.51      7.94 o 
  18   8   3      144.56      189.64     25.75 o 
  19   8   3        4.37        9.72      8.00 o 
  20   8   3        0.12       -9.95     12.23 o 
 -19   9   3       49.61       48.30     10.40 o 
 -18   9   3        1.24        3.60     11.34 o 
 -17   9   3        1.10       -3.04     12.86 o 
 -16   9   3        1.91        6.82      8.35 o 
 -15   9   3        0.13        5.28      9.22 o 
 -14   9   3       15.60       14.59      9.52 o 
 -13   9   3       15.22        0.09      9.16 o 
 -12   9   3      158.42      194.56     12.69 o 
 -11   9   3       82.56       83.02      9.04 o 
 -10   9   3       21.05       23.82     10.10 o 
  -9   9   3       55.91       75.06     15.16 o 
  -8   9   3       77.67       99.63     18.98 o 
  -7   9   3      340.15      322.33     26.71 o 
  -6   9   3        3.74        5.44     11.45 o 
  -5   9   3       52.13       49.29      9.96 o 
  -4   9   3       35.92       58.28     10.84 o 
  -3   9   3       22.79       34.32      9.92 o 
  -2   9   3       85.80       74.78      9.66 o 
  -1   9   3      147.40      134.55     18.56 o 
   0   9   3      353.34      289.87     20.26 o 
   1   9   3       28.08       29.39     10.90 o 
   2   9   3       92.89      101.13      7.54 o 
   3   9   3        2.61       -3.17      8.71 o 
   4   9   3       36.44       24.58     12.93 o 
   5   9   3        5.37        5.39     13.80 o 
   6   9   3        2.13        3.79     14.81 o 
   7   9   3       45.30       58.77     15.56 o 
   8   9   3        5.88       20.34     15.55 o 
   9   9   3       51.72       48.49      8.88 o 
  10   9   3        1.12       -4.22      8.90 o 
  11   9   3        1.83       -5.15      8.31 o 
  12   9   3        1.47       -1.38      7.48 o 
  13   9   3      104.53      107.16      8.79 o 
  14   9   3       57.27       57.74      8.81 o 
  15   9   3       20.50       18.98      8.13 o 
  16   9   3        1.54       -1.42      7.49 o 
  17   9   3       27.11       34.72      8.59 o 
  18   9   3        0.14       11.32     10.33 o 
  19   9   3       11.05       -2.94     11.19 o 
 -18  10   3       25.08       16.18     10.00 o 
 -17  10   3        0.05       -4.35      8.01 o 
 -16  10   3        4.96       10.71      8.55 o 
 -15  10   3       74.86       80.22      7.75 o 
 -14  10   3        2.35        0.21      7.10 o 
 -13  10   3        8.45       17.62      7.48 o 
 -12  10   3       17.24       14.77      7.68 o 
 -11  10   3      129.94      135.01      8.09 o 
 -10  10   3      728.24      713.39     15.44 o 
  -9  10   3      123.91      119.36      9.06 o 
  -8  10   3      165.97      166.44      8.34 o 
  -7  10   3       40.40       44.68      8.62 o 
  -6  10   3     1123.20     1169.52     21.31 o 
  -5  10   3      144.49      135.71      8.86 o 
  -4  10   3      126.63      121.63      9.76 o 
  -3  10   3        0.61        9.55      9.88 o 
  -2  10   3      335.66      332.52     15.77 o 
  -1  10   3     1297.46     1320.35     54.98 o 
   0  10   3        1.37        9.58     13.17 o 
   1  10   3       25.65        7.55     13.57 o 
   2  10   3        0.08        2.42     10.40 o 
   3  10   3      161.05      159.05     12.11 o 
   4  10   3        6.98        3.65     16.40 o 
   5  10   3        0.57       -4.04     11.24 o 
   6  10   3       87.69       76.55     17.59 o 
   7  10   3      418.81      395.26     12.32 o 
   8  10   3        8.61       -1.74      9.47 o 
   9  10   3       26.02       11.20     10.59 o 
  10  10   3      136.90      131.48      8.74 o 
  11  10   3       51.07       38.88      7.89 o 
  12  10   3       18.95       28.77      7.48 o 
  13  10   3        0.12       -6.73      6.73 o 
  14  10   3       25.20       31.47      7.00 o 
  15  10   3      128.53      148.30      8.99 o 
  16  10   3       77.47       92.16      7.90 o 
  17  10   3        3.98        4.44      7.68 o 
 -16  11   3        6.06        8.75      7.20 o 
 -15  11   3        1.37       -2.49      7.95 o 
 -14  11   3       67.91       65.70     10.42 o 
 -13  11   3       16.51       18.32     13.69 o 
 -12  11   3       14.38       12.41      7.68 o 
 -11  11   3      144.12      145.73      9.93 o 
 -10  11   3       29.21       23.27      8.40 o 
  -9  11   3       95.35      110.96      8.55 o 
  -8  11   3       44.43       34.61      8.10 o 
  -7  11   3        2.58        4.59      8.43 o 
  -6  11   3      112.57       99.70      9.89 o 
  -5  11   3        8.07       13.31     10.03 o 
  -4  11   3       17.58        6.95      9.82 o 
  -3  11   3        2.56       -0.53     11.25 o 
  -2  11   3      630.45      585.26     20.56 o 
  -1  11   3       68.68       54.93     12.34 o 
   0  11   3      189.50      209.86     14.10 o 
   1  11   3        7.18       15.51     10.08 o 
   2  11   3      304.12      294.83     10.36 o 
   3  11   3      285.37      267.35      8.81 o 
   4  11   3       74.37       60.97      9.68 o 
   5  11   3        0.48       -2.75     11.18 o 
   6  11   3      119.48      134.89     10.24 o 
   7  11   3      482.93      503.15     14.64 o 
   8  11   3        5.37       10.05      8.73 o 
   9  11   3       45.99       48.52      9.62 o 
  10  11   3       16.53       13.77      8.89 o 
  11  11   3       47.31       39.36      8.44 o 
  12  11   3       21.60       18.50      7.88 o 
  13  11   3        2.94        7.79      7.55 o 
  14  11   3        4.80       18.65      6.49 o 
  15  11   3        5.76        5.18      8.04 o 
 -13  12   3        0.00       -1.84     10.30 o 
 -12  12   3       14.23       26.75     11.14 o 
 -11  12   3       18.51       -2.15      9.82 o 
 -10  12   3       22.80       15.34      8.14 o 
  -9  12   3       33.40       23.55      8.97 o 
  -8  12   3       48.62       43.91      7.90 o 
  -7  12   3       13.04       23.12      9.29 o 
  -6  12   3        1.74       27.11      9.29 o 
  -5  12   3      134.57      153.69     14.46 o 
  -4  12   3       42.61       33.61     10.69 o 
  -3  12   3      209.11      203.84     11.03 o 
  -2  12   3        0.88        3.41     10.83 o 
  -1  12   3       20.07       26.98     13.15 o 
   0  12   3       57.13       48.91     10.74 o 
   1  12   3        0.43       -0.80      9.18 o 
   2  12   3       25.76       21.67     10.40 o 
   3  12   3       34.80       31.65     13.66 o 
   4  12   3       76.79       75.02      9.95 o 
   5  12   3        0.14        7.08     10.35 o 
   6  12   3       20.79       13.95      9.37 o 
   7  12   3        5.57       11.84      8.96 o 
   8  12   3      149.57      160.13      8.47 o 
   9  12   3       17.40       30.13      8.67 o 
  10  12   3        1.72        2.36      9.46 o 
  11  12   3       11.72        4.46     15.23 o 
  12  12   3        9.64       14.40      8.00 o 
 -10  13   3        4.34       18.75     12.08 o 
  -9  13   3       36.58       41.98     10.82 o 
  -8  13   3       87.13       89.18     21.53 o 
  -7  13   3       30.58       33.16     10.10 o 
  -6  13   3        5.33        9.26     15.45 o 
  -5  13   3        1.48       15.58     11.76 o 
  -4  13   3       49.76       42.77      9.00 o 
  -3  13   3       70.36       55.49      9.37 o 
  -2  13   3        1.48        0.74      9.40 o 
  -1  13   3        9.01       10.07     10.96 o 
   0  13   3        2.83        3.38     12.41 o 
   1  13   3       46.58       79.04     27.73 o 
   2  13   3        6.35        1.06     12.21 o 
   3  13   3       70.77       89.08     11.02 o 
   4  13   3        6.46       -4.30     11.64 o 
   5  13   3       30.44       34.38      9.01 o 
   6  13   3       77.28       89.80     10.07 o 
   7  13   3       19.62       15.88      9.83 o 
   8  13   3        0.30        2.87     12.33 o 
   9  13   3        0.74       -3.27     11.46 o 
  -4  14   3        2.38       -2.66     14.52 o 
  -3  14   3        4.55        7.66     13.68 o 
  -2  14   3       21.38       10.59     15.12 o 
  -1  14   3       10.77       16.37     15.15 o 
   0  14   3        0.10       -8.77     13.80 o 
   1  14   3       21.09       16.68     13.16 o 
   2  14   3       64.93       56.35     14.46 o 
 -25   0   4        0.55       -1.57      9.05 o 
 -24   0   4       51.45       62.34     10.63 o 
 -23   0   4        0.09       -8.44      8.44 o 
 -22   0   4       19.91       12.13      9.37 o 
 -21   0   4       76.79       71.15     13.25 o 
 -20   0   4       44.20       40.37     14.30 o 
 -19   0   4      224.21      196.55     15.13 o 
 -18   0   4       36.67       32.45     19.75 o 
 -17   0   4      189.45      151.43     18.00 o 
 -16   0   4       49.73       54.73     16.41 o 
 -15   0   4      134.20      159.41     13.08 o 
 -14   0   4       35.05       46.90     13.97 o 
 -13   0   4      278.00      258.62     14.95 o 
 -12   0   4     2702.30     2314.82     40.55 o 
 -11   0   4      263.45      255.60     14.08 o 
 -10   0   4     1832.84     2136.85     35.51 o 
  -9   0   4     3068.77     3060.46     40.10 o 
  -8   0   4     8837.51     8842.12     64.29 o 
  -7   0   4     5927.07     6255.44     51.41 o 
  -6   0   4     1231.58     1510.63     23.63 o 
  -5   0   4        2.33       14.00      5.79 o 
  -4   0   4     4966.54     4961.50     40.55 o 
  -3   0   4     1428.08     1263.25     20.21 o 
  -2   0   4      764.70      777.68     15.91 o 
  -1   0   4     4351.99     4194.63     35.88 o 
   0   0   4      179.94      198.11      9.12 o 
   1   0   4      382.67      369.77     11.18 o 
   2   0   4     1443.30     1414.25     21.62 o 
   3   0   4       56.34       64.58      6.64 o 
   4   0   4     5442.43     5352.13     43.50 o 
   5   0   4     2359.61     2598.65     80.78 o 
   6   0   4       22.82       21.00      5.79 o 
   7   0   4     1215.98     1437.68     26.66 o 
   8   0   4       31.98       18.19      8.26 o 
   9   0   4       28.68       20.99      8.21 o 
  10   0   4       46.91       55.77     10.32 o 
  11   0   4     1624.15     1483.52     33.78 o 
  12   0   4      325.61      266.01     16.13 o 
  13   0   4     1041.90      916.23     28.57 o 
  14   0   4        7.01       10.63     15.14 o 
  15   0   4       89.83       86.05     15.36 o 
  16   0   4        3.61       20.59     13.99 o 
  17   0   4        3.46       -0.21     17.94 o 
  18   0   4      246.33      209.63     15.87 o 
  19   0   4      366.47      274.88     18.02 o 
  20   0   4       12.72       13.26     15.57 o 
  21   0   4       13.23        8.61     13.18 o 
  22   0   4        0.73        0.65     11.90 o 
  23   0   4        4.35       21.57     10.90 o 
  24   0   4       11.93       16.84      6.45 o 
 -25   1   4        2.97       -0.04      5.42 o 
 -24   1   4       12.48       14.56      7.26 o 
 -23   1   4        3.17        7.22      6.58 o 
 -22   1   4        6.57       11.13      7.67 o 
 -21   1   4        4.99        3.49     10.52 o 
 -20   1   4      155.17      141.25     10.40 o 
 -19   1   4      120.04      101.03     26.66 o 
 -18   1   4       14.58      -15.49     19.01 o 
 -17   1   4       13.35        1.98     17.60 o 
 -16   1   4       25.39       36.40     15.74 o 
 -15   1   4       15.98       15.35     13.75 o 
 -14   1   4        0.38       11.12     12.42 o 
 -13   1   4        0.01        2.68      8.71 o 
 -12   1   4       98.56      103.96      7.77 o 
 -11   1   4       70.15       61.72     10.30 o 
 -10   1   4     8344.61     8486.87     65.07 o 
  -9   1   4     3399.48     3569.35     30.51 o 
  -8   1   4     1917.88     1953.46     28.71 o 
  -7   1   4      145.61      149.37      6.30 o 
  -6   1   4      847.35      901.51     19.99 o 
  -5   1   4      224.87      217.64      6.79 o 
  -4   1   4      308.98      326.95      7.76 o 
  -3   1   4     4846.87     4779.80     31.21 o 
  -2   1   4      299.11      302.32     19.82 o 
  -1   1   4        0.50        2.77      2.60 o 
   0   1   4        1.93        2.34      2.61 o 
   1   1   4     1131.89     1176.43     10.70 o 
   2   1   4        1.64       12.75      6.30 o 
   3   1   4       52.69       54.37      4.28 o 
   4   1   4     1242.83     1267.69     15.37 o 
   5   1   4     2524.80     2851.17     23.81 o 
   6   1   4     1731.52     1843.25     20.20 o 
   7   1   4     8995.96    10029.30     48.92 o 
   8   1   4      106.84       97.90      6.59 o 
   9   1   4      140.13      131.68      7.81 o 
  10   1   4        0.10        4.59      6.79 o 
  11   1   4      180.09      191.05     13.35 o 
  12   1   4      177.36      195.27     17.99 o 
  13   1   4       34.89       40.21     24.97 o 
  14   1   4       47.79       42.57     10.52 o 
  15   1   4       23.11       23.92     10.95 o 
  16   1   4       38.28       41.95     10.66 o 
  17   1   4       14.00        9.36     12.52 o 
  18   1   4       40.42       32.51     12.33 o 
  19   1   4       15.19       17.50     20.94 o 
  20   1   4      138.17      140.64     10.34 o 
  21   1   4        5.94        5.60      9.43 o 
  22   1   4        0.03        8.57      8.52 o 
  23   1   4        0.01       -0.96      6.10 o 
  24   1   4       42.21       39.26      6.21 o 
 -25   2   4        0.20        1.76     11.04 o 
 -24   2   4        7.04        8.72      6.01 o 
 -23   2   4        0.11        8.93      6.55 o 
 -22   2   4      129.16      132.86      8.86 o 
 -21   2   4        3.17        8.37      9.42 o 
 -20   2   4       39.03       22.07      9.82 o 
 -19   2   4        3.22       -7.66      9.23 o 
 -18   2   4       69.35       34.40     16.62 o 
 -17   2   4      180.36      155.21     18.14 o 
 -16   2   4       16.21       -0.45     16.16 o 
 -15   2   4        3.74        2.01     14.97 o 
 -14   2   4        3.65        1.36     12.67 o 
 -13   2   4     1131.60     1041.95     30.56 o 
 -12   2   4      299.39      277.25     16.48 o 
 -11   2   4      371.92      405.07     18.02 o 
 -10   2   4      663.57      742.69     16.14 o 
  -9   2   4      989.60      984.34     17.95 o 
  -8   2   4      239.00      235.78     11.53 o 
  -7   2   4      109.47      140.69      7.69 o 
  -6   2   4      273.46      256.98      9.26 o 
  -5   2   4      515.00      583.74     16.01 o 
  -4   2   4      378.33      395.31     11.53 o 
  -3   2   4     3845.59     3800.49     29.41 o 
  -2   2   4     1674.51     1632.40     29.47 o 
  -1   2   4     2238.21     2025.88     22.81 o 
   0   2   4        5.35        9.12      3.05 o 
   1   2   4     3199.22     3284.17     69.15 o 
   2   2   4     1075.78     1170.21     11.49 o 
   3   2   4     3567.38     3689.97     24.40 o 
   4   2   4      718.58      669.58     11.04 o 
   5   2   4      448.52      473.73     14.83 o 
   6   2   4      526.10      538.99      9.04 o 
   7   2   4     3738.77     3942.56     36.33 o 
   8   2   4     2179.37     2154.87     24.37 o 
   9   2   4      447.57      405.53     11.91 o 
  10   2   4       58.11       47.76     12.05 o 
  11   2   4      198.67      220.27     10.09 o 
  12   2   4      701.72      688.32     17.21 o 
  13   2   4      300.76      282.73     11.51 o 
  14   2   4      322.85      316.32     39.99 o 
  15   2   4        0.88        0.47      7.89 o 
  16   2   4     1309.20     1237.06     19.65 o 
  17   2   4      987.22      945.79     31.25 o 
  18   2   4      163.95      186.18     17.40 o 
  19   2   4        1.96      -13.78     13.78 o 
  20   2   4        1.37      -11.34     12.60 o 
  21   2   4        0.18      -11.80     11.80 o 
  22   2   4       77.04       63.51      7.89 o 
  23   2   4        2.36        4.58      7.04 o 
 -24   3   4       12.60       11.22      7.84 o 
 -23   3   4       20.64       17.06      9.09 o 
 -22   3   4        6.62        9.33      7.58 o 
 -21   3   4        7.83        9.55      9.65 o 
 -20   3   4        1.07        2.84      8.69 o 
 -19   3   4      112.73      136.74      8.95 o 
 -18   3   4       96.09       72.88     14.83 o 
 -17   3   4        1.32      -14.27     18.67 o 
 -16   3   4       33.32        4.69     16.96 o 
 -15   3   4       28.71       25.91     16.12 o 
 -14   3   4      118.25      102.20     13.61 o 
 -13   3   4       10.77       -4.65     12.92 o 
 -12   3   4       35.36       17.58     13.67 o 
 -11   3   4     1815.52     1963.65     33.35 o 
 -10   3   4     3183.31     3436.49     34.71 o 
  -9   3   4     1579.08     1616.63     23.38 o 
  -8   3   4      720.73      741.19     15.70 o 
  -7   3   4       37.42       37.70      6.84 o 
  -6   3   4      816.61      880.62     23.78 o 
  -5   3   4      753.37      920.22     17.12 o 
  -4   3   4     1428.83     1549.26     20.41 o 
  -3   3   4      765.22      801.54     15.04 o 
  -2   3   4     2238.75     2368.87     28.40 o 
  -1   3   4     1295.74     1369.00     14.12 o 
   0   3   4     1387.19     1479.26     18.57 o 
   1   3   4     1793.91     1932.50     16.31 o 
   2   3   4      546.33      566.50     11.05 o 
   3   3   4      200.24      220.17      9.95 o 
   4   3   4     1318.90     1311.88     16.05 o 
   5   3   4     1260.34     1222.72     16.13 o 
   6   3   4     2874.99     3023.91     26.36 o 
   7   3   4       90.48       85.88      6.06 o 
   8   3   4     1620.12     1753.85     35.05 o 
   9   3   4      172.19      175.36      8.76 o 
  10   3   4     1321.76     1259.02     38.56 o 
  11   3   4       81.11       79.61      8.26 o 
  12   3   4        0.02       -0.15      8.01 o 
  13   3   4      124.10      122.76      8.49 o 
  14   3   4      118.18      122.52     10.23 o 
  15   3   4      200.68      205.25      9.33 o 
  16   3   4      270.04      266.97     12.82 o 
  17   3   4      107.47       62.24     18.55 o 
  18   3   4       26.09        1.46     17.00 o 
  19   3   4        0.53       30.05     15.19 o 
  20   3   4       36.17       55.45     16.60 o 
  21   3   4       84.07       70.39      8.91 o 
  22   3   4       11.23       13.37      7.21 o 
  23   3   4        3.31       12.64      6.50 o 
 -24   4   4        1.91       16.35     11.07 o 
 -23   4   4        0.36       -8.45      8.45 o 
 -22   4   4        0.59       -0.68      8.98 o 
 -21   4   4        9.15        9.26     10.36 o 
 -20   4   4       49.22       47.11     10.83 o 
 -19   4   4       64.25       64.47     14.38 o 
 -18   4   4       15.62      -16.31     16.31 o 
 -17   4   4      161.06      133.83     15.11 o 
 -16   4   4       23.17       26.60     19.55 o 
 -15   4   4       54.74       40.87     14.55 o 
 -14   4   4       25.53       11.36     14.47 o 
 -13   4   4       56.96       52.00     13.57 o 
 -12   4   4        4.90       -9.00     14.23 o 
 -11   4   4      255.77      277.04     22.11 o 
 -10   4   4      242.00      279.87     11.04 o 
  -9   4   4      531.04      566.77     29.72 o 
  -8   4   4       34.79       41.67      7.71 o 
  -7   4   4       57.85       56.15      6.50 o 
  -6   4   4      437.15      429.77     15.21 o 
  -5   4   4       54.97       78.03      8.71 o 
  -4   4   4       13.53       11.80      9.07 o 
  -3   4   4      844.19      908.96     62.36 o 
  -2   4   4     1497.81     1498.80     20.15 o 
  -1   4   4       71.82       55.83      6.60 o 
   0   4   4     4369.35     4878.06     61.13 o 
   1   4   4     2487.84     2877.51     57.12 o 
   2   4   4      777.65      832.22     17.51 o 
   3   4   4      471.67      428.85     10.27 o 
   4   4   4     1835.72     1895.94     84.97 o 
   5   4   4      285.28      286.87     24.82 o 
   6   4   4       50.46       41.58      5.74 o 
   7   4   4      764.31      715.58     52.51 o 
   8   4   4      516.91      536.30     16.21 o 
   9   4   4       65.61       49.10      7.70 o 
  10   4   4      646.54      639.44     37.37 o 
  11   4   4        4.20        3.60      9.70 o 
  12   4   4       23.33       19.99     15.01 o 
  13   4   4       34.96       27.69     15.86 o 
  14   4   4      212.44      183.06     15.60 o 
  15   4   4      194.40      210.45     17.34 o 
  16   4   4     1188.11     1122.51     43.05 o 
  17   4   4      133.20      131.63     11.11 o 
  18   4   4      279.82      313.17     13.26 o 
  19   4   4       20.36       -6.14     15.67 o 
  20   4   4       36.26       23.36      9.30 o 
  21   4   4        6.88        4.36      8.56 o 
  22   4   4        1.81       13.22      7.24 o 
  23   4   4        6.54        1.06      9.29 o 
 -23   5   4        0.95       10.86      7.17 o 
 -22   5   4        0.03        8.23      6.72 o 
 -21   5   4        1.88       -6.21      9.52 o 
 -20   5   4       53.60       61.26     10.13 o 
 -19   5   4       42.09       39.42     11.10 o 
 -18   5   4      173.29      155.20     14.29 o 
 -17   5   4        0.15       11.92     15.59 o 
 -16   5   4        0.68       -4.25     13.13 o 
 -15   5   4       30.11       22.96     19.92 o 
 -14   5   4      149.64      145.44     18.42 o 
 -13   5   4      280.40      256.49     17.15 o 
 -12   5   4       21.84       22.74     10.88 o 
 -11   5   4       63.09       52.33     10.11 o 
 -10   5   4       25.12        4.34      9.17 o 
  -9   5   4      209.49      227.36     14.56 o 
  -8   5   4       48.29       54.71      8.54 o 
  -7   5   4       24.71       31.73     12.76 o 
  -6   5   4     1378.21     1447.23     23.18 o 
  -5   5   4      166.97      139.27      8.56 o 
  -4   5   4      858.82      796.10     24.89 o 
  -3   5   4      815.29      839.15     27.61 o 
  -2   5   4        0.39       -6.23     11.71 o 
  -1   5   4        5.65       12.05      6.69 o 
   0   5   4      274.50      326.42      9.50 o 
   1   5   4     1413.68     1421.72     19.05 o 
   2   5   4      103.87       87.60      5.83 o 
   3   5   4       65.67       60.41      7.05 o 
   4   5   4      127.24      117.55      6.79 o 
   5   5   4     1359.94     1310.76     75.42 o 
   6   5   4        8.37       10.94      7.00 o 
   7   5   4      215.47      215.44      9.71 o 
   8   5   4     1021.29      972.21     27.90 o 
   9   5   4       38.27       28.66      8.88 o 
  10   5   4     1394.41     1370.23     24.48 o 
  11   5   4     1078.30     1133.94     53.51 o 
  12   5   4      166.80      118.03     15.90 o 
  13   5   4        0.32       -4.06     16.91 o 
  14   5   4      386.19      376.13     21.38 o 
  15   5   4      102.27      115.76     17.61 o 
  16   5   4       50.62       47.81     16.99 o 
  17   5   4        3.26        8.10     10.55 o 
  18   5   4        0.85        5.41     10.80 o 
  19   5   4      133.17      128.24     13.47 o 
  20   5   4        3.43       18.13     11.01 o 
  21   5   4       10.52        6.06     10.66 o 
  22   5   4        2.47       11.73      8.49 o 
 -22   6   4        1.08        8.51      8.31 o 
 -21   6   4        3.52        2.96     10.78 o 
 -20   6   4        9.69       -0.39     12.88 o 
 -19   6   4       79.23       71.30     13.84 o 
 -18   6   4        0.23      -13.15     13.15 o 
 -17   6   4       65.30       58.29     10.43 o 
 -16   6   4       40.86       39.50     11.19 o 
 -15   6   4       25.25       43.05     13.09 o 
 -14   6   4        7.62       -2.18     15.63 o 
 -13   6   4      129.84      139.00     16.15 o 
 -12   6   4      254.03      194.52     10.98 o 
 -11   6   4      129.59      104.20     10.69 o 
 -10   6   4       25.13        7.70     18.05 o 
  -9   6   4       10.48       14.44     13.93 o 
  -8   6   4        0.03        2.97      9.83 o 
  -7   6   4        6.46       13.49     10.91 o 
  -6   6   4       77.99       71.83     15.90 o 
  -5   6   4        0.49        3.66      8.69 o 
  -4   6   4      359.73      319.51     11.90 o 
  -3   6   4      144.01      140.38      8.75 o 
  -2   6   4      864.52      977.80     15.12 o 
  -1   6   4       13.75        3.36      7.55 o 
   0   6   4       14.50        7.14      9.73 o 
   1   6   4      151.73      171.66      6.90 o 
   2   6   4        4.80        9.33      5.66 o 
   3   6   4        5.81       -3.78      6.17 o 
   4   6   4      281.36      304.72      9.05 o 
   5   6   4        0.08        3.09      7.25 o 
   6   6   4      171.78      197.19      9.47 o 
   7   6   4      171.52      180.15      9.67 o 
   8   6   4      176.95      163.99     19.18 o 
   9   6   4      435.55      453.93     15.29 o 
  10   6   4      739.94      759.83     19.40 o 
  11   6   4       27.88       32.65     14.37 o 
  12   6   4       89.16      100.69     17.62 o 
  13   6   4      390.30      349.80     19.97 o 
  14   6   4      602.32      602.81     37.90 o 
  15   6   4       55.79       61.61      9.34 o 
  16   6   4       12.40        7.71      8.73 o 
  17   6   4       84.71       82.76      8.15 o 
  18   6   4      124.21      130.02      9.31 o 
  19   6   4        2.54        3.92     13.42 o 
  20   6   4        0.62        2.18     12.16 o 
  21   6   4        2.11       -3.99      9.49 o 
 -21   7   4        6.38       24.45     10.17 o 
 -20   7   4        0.69       13.85     10.58 o 
 -19   7   4        3.07       -1.06     11.34 o 
 -18   7   4       11.57       17.82     13.53 o 
 -17   7   4        7.52       13.72     14.45 o 
 -16   7   4        8.35        4.67      9.49 o 
 -15   7   4      199.17      188.11     25.21 o 
 -14   7   4       55.97       65.44     13.14 o 
 -13   7   4       35.26       20.88     20.16 o 
 -12   7   4      256.14      205.34     25.63 o 
 -11   7   4      383.64      322.16     22.96 o 
 -10   7   4      915.97      815.97     55.79 o 
  -9   7   4      812.31      772.06     22.23 o 
  -8   7   4       20.77        5.14      9.16 o 
  -7   7   4        0.27       -3.26      7.74 o 
  -6   7   4      329.34      333.99     25.89 o 
  -5   7   4      832.20      790.11     38.72 o 
  -4   7   4     1138.59     1082.73     57.40 o 
  -3   7   4       32.89       35.88      9.43 o 
  -2   7   4        5.43       14.14      9.54 o 
  -1   7   4     1563.46     1626.56     51.91 o 
   0   7   4     1621.13     1617.21     68.99 o 
   1   7   4       39.79       22.77     10.61 o 
   2   7   4      400.85      376.49     33.86 o 
   3   7   4      308.72      311.88     20.44 o 
   4   7   4      360.94      377.80     24.79 o 
   5   7   4      377.84      362.52     17.27 o 
   6   7   4     1103.07     1048.37     21.40 o 
   7   7   4      744.74      733.67     31.46 o 
   8   7   4      221.15      215.09     19.41 o 
   9   7   4      118.17      120.11     12.50 o 
  10   7   4        1.39        2.32     16.69 o 
  11   7   4      443.90      386.41     21.90 o 
  12   7   4      561.99      588.78     15.12 o 
  13   7   4       68.32       71.37      8.29 o 
  14   7   4      123.10      118.60      8.19 o 
  15   7   4      170.90      178.90      9.05 o 
  16   7   4      277.07      280.24     10.39 o 
  17   7   4       92.80       98.61      8.43 o 
  18   7   4        0.47       -8.28      8.28 o 
  19   7   4       87.45       92.30      9.13 o 
  20   7   4       29.95       29.53     10.43 o 
 -20   8   4        8.18       16.84      9.68 o 
 -19   8   4       15.84        7.28     11.19 o 
 -18   8   4        0.84      -11.97     12.13 o 
 -17   8   4       26.24       36.65      9.78 o 
 -16   8   4       15.96       22.13      8.91 o 
 -15   8   4        7.73       15.51      8.99 o 
 -14   8   4        4.66        6.95      8.58 o 
 -13   8   4        4.39       12.23      8.07 o 
 -12   8   4        3.97       12.01     10.13 o 
 -11   8   4      102.10      103.81     11.06 o 
 -10   8   4        1.14        6.25     10.66 o 
  -9   8   4       11.13       23.96     13.57 o 
  -8   8   4       95.49       88.34     10.23 o 
  -7   8   4      452.77      443.96     11.26 o 
  -6   8   4      109.59      106.43      8.13 o 
  -5   8   4       75.91       68.75      7.54 o 
  -4   8   4       39.99       34.63      8.31 o 
  -3   8   4        5.16        4.47      7.40 o 
  -2   8   4      157.36      146.59      7.86 o 
  -1   8   4       83.83       66.33      9.24 o 
   0   8   4       57.26       46.56      7.71 o 
   1   8   4      409.57      360.52     13.91 o 
   2   8   4        2.97        3.33      9.58 o 
   3   8   4      416.72      364.89     27.24 o 
   4   8   4       11.69        9.69     10.26 o 
   5   8   4        2.51       18.87     13.50 o 
   6   8   4      141.15      130.49     14.28 o 
   7   8   4      725.05      646.61     24.49 o 
   8   8   4      215.69      177.41     12.53 o 
   9   8   4      115.87      128.85     11.40 o 
  10   8   4       41.57       40.63      9.66 o 
  11   8   4        3.23       -5.51      8.00 o 
  12   8   4      185.07      174.26      8.44 o 
  13   8   4       14.69       19.79      8.47 o 
  14   8   4        3.22       -7.21      7.72 o 
  15   8   4       18.44       27.47      7.44 o 
  16   8   4        7.46        1.45     10.45 o 
  17   8   4        5.49        6.59     12.28 o 
  18   8   4       29.36       34.06     12.46 o 
  19   8   4       65.12       64.34     11.08 o 
 -19   9   4       10.56        4.27     10.21 o 
 -18   9   4       44.60       51.99     10.56 o 
 -17   9   4        4.97        0.40      8.89 o 
 -16   9   4        7.11        4.11      7.77 o 
 -15   9   4       32.13       20.45      8.76 o 
 -14   9   4       16.56        6.95      7.56 o 
 -13   9   4       44.55       46.82      8.03 o 
 -12   9   4      181.61      169.09      8.27 o 
 -11   9   4       60.43       68.34      8.07 o 
 -10   9   4      241.38      239.84      9.64 o 
  -9   9   4      100.67       86.60      8.92 o 
  -8   9   4        1.61       15.96     11.58 o 
  -7   9   4        6.44       20.78     10.89 o 
  -6   9   4        0.55       14.30     24.16 o 
  -5   9   4      632.59      616.45     15.63 o 
  -4   9   4        9.53        3.07     10.76 o 
  -3   9   4       32.24       40.35     10.38 o 
  -2   9   4      274.72      287.02     15.36 o 
  -1   9   4      133.79      124.34     12.98 o 
   0   9   4      133.01      123.13     21.53 o 
   1   9   4        6.42       14.08     21.91 o 
   2   9   4       68.01       81.11     11.92 o 
   3   9   4      215.23      160.93     22.72 o 
   4   9   4      252.92      277.11     15.86 o 
   5   9   4       31.58       29.62     14.25 o 
   6   9   4      247.58      264.90     17.32 o 
   7   9   4       17.50       21.51     10.46 o 
   8   9   4      207.72      210.70      9.01 o 
   9   9   4      315.61      313.68      8.50 o 
  10   9   4       43.66       56.67      8.75 o 
  11   9   4       28.16       22.70      8.23 o 
  12   9   4       12.41       10.48      8.08 o 
  13   9   4       21.28       22.48      7.32 o 
  14   9   4        0.59       -1.04      7.97 o 
  15   9   4        0.90       -3.67     12.28 o 
  16   9   4        5.21       -4.45      9.16 o 
  17   9   4        1.10       -7.69     11.16 o 
  18   9   4        0.07        8.71     10.10 o 
 -17  10   4        1.79       -2.35      7.12 o 
 -16  10   4       82.82       93.23      9.72 o 
 -15  10   4        1.38       -5.89      9.54 o 
 -14  10   4       93.96      100.10      7.69 o 
 -13  10   4        7.83        5.85      7.29 o 
 -12  10   4       79.30       89.24      7.46 o 
 -11  10   4      196.63      205.34      8.23 o 
 -10  10   4      132.16      122.28      8.99 o 
  -9  10   4       99.26      102.95      7.30 o 
  -8  10   4        0.63        8.15      7.55 o 
  -7  10   4        8.94       15.32      8.39 o 
  -6  10   4      405.83      430.72     11.71 o 
  -5  10   4      136.13      134.08     12.18 o 
  -4  10   4      106.20      114.67     11.47 o 
  -3  10   4      228.00      241.87     15.17 o 
  -2  10   4      355.09      364.42     14.44 o 
  -1  10   4      109.44      119.80     17.94 o 
   0  10   4       65.97       65.63     10.41 o 
   1  10   4        4.48       12.45     11.05 o 
   2  10   4      365.30      353.79     12.42 o 
   3  10   4      125.28      123.73     16.41 o 
   4  10   4       79.30       80.86     11.81 o 
   5  10   4       21.06       22.75      9.31 o 
   6  10   4       99.17       81.96      9.83 o 
   7  10   4      107.38      115.12      9.35 o 
   8  10   4       69.80       75.54      8.92 o 
   9  10   4       51.39       54.11      8.03 o 
  10  10   4        1.65        6.16      8.59 o 
  11  10   4        3.15       15.60      7.71 o 
  12  10   4       10.80       15.32      7.47 o 
  13  10   4       96.85      112.86      8.06 o 
  14  10   4       15.87       12.82      8.69 o 
  15  10   4        1.62      -11.28     11.28 o 
  16  10   4        0.17       -5.86      7.41 o 
 -15  11   4        1.71        0.41      9.75 o 
 -14  11   4       12.08       -0.51      7.25 o 
 -13  11   4       41.60       33.65      6.70 o 
 -12  11   4       53.79       55.82      8.15 o 
 -11  11   4       19.74       21.97      7.34 o 
 -10  11   4       13.67       25.14      7.47 o 
  -9  11   4       47.28       47.71      7.05 o 
  -8  11   4       20.58       16.35      7.25 o 
  -7  11   4       70.04       78.73      9.31 o 
  -6  11   4      134.30      144.54      9.30 o 
  -5  11   4        9.47        5.27     10.39 o 
  -4  11   4       28.26       17.06     10.08 o 
  -3  11   4      365.59      359.09     20.89 o 
  -2  11   4        4.23       -0.56     14.19 o 
  -1  11   4       96.99       86.32     11.19 o 
   0  11   4      102.87      105.54      9.55 o 
   1  11   4        0.25        1.57     12.47 o 
   2  11   4       13.71       -6.78      9.26 o 
   3  11   4       10.26        8.92     10.71 o 
   4  11   4      226.06      221.37     11.15 o 
   5  11   4       45.83       45.56     10.14 o 
   6  11   4       45.70       60.25      9.02 o 
   7  11   4       27.04       19.26      8.54 o 
   8  11   4       11.48       12.59      9.40 o 
   9  11   4        0.06       -4.11      9.03 o 
  10  11   4        0.61       -6.92     10.72 o 
  11  11   4        0.50       13.54      8.02 o 
  12  11   4        0.65        5.61      7.65 o 
  13  11   4       29.15       27.79     12.85 o 
  14  11   4        0.08        0.12      8.06 o 
 -12  12   4       72.40       70.06     11.58 o 
 -11  12   4       31.90       14.95      7.48 o 
 -10  12   4        7.33       16.02      7.85 o 
  -9  12   4       42.95       47.30      8.37 o 
  -8  12   4       35.87       47.63     11.51 o 
  -7  12   4      289.58      317.54     15.31 o 
  -6  12   4       91.80      109.06     11.01 o 
  -5  12   4       71.12       81.22     11.90 o 
  -4  12   4       40.91       33.74     13.31 o 
  -3  12   4       68.04       88.93     10.15 o 
  -2  12   4       57.64       66.57     10.87 o 
  -1  12   4        0.96        5.23     10.17 o 
   0  12   4       13.93       20.91     11.40 o 
   1  12   4        1.86       -5.26     12.65 o 
   2  12   4      141.74      181.55     12.99 o 
   3  12   4       35.04       59.37     17.10 o 
   4  12   4       31.59       15.41     15.53 o 
   5  12   4        4.54       -3.09     11.40 o 
   6  12   4       50.37       50.99     10.49 o 
   7  12   4       40.16       56.33     18.03 o 
   8  12   4       70.32       77.73      8.42 o 
   9  12   4       73.98       89.39     10.29 o 
  10  12   4       17.51        7.63     14.60 o 
  11  12   4       73.39       76.50     13.03 o 
  -8  13   4        2.88        3.65      9.51 o 
  -7  13   4        0.85       -0.96      9.41 o 
  -6  13   4        2.12      -11.15     11.15 o 
  -5  13   4        4.89      -10.90     10.90 o 
  -4  13   4        9.99        8.07     17.40 o 
  -3  13   4       23.05        4.03      9.18 o 
  -2  13   4       30.29       21.61      8.73 o 
  -1  13   4        5.38        7.71     10.33 o 
   0  13   4       54.57       56.70     14.98 o 
   1  13   4       12.30       29.35     14.66 o 
   2  13   4       47.94       39.89     14.80 o 
   3  13   4        0.76        4.02     15.11 o 
   4  13   4       29.53       23.55     14.87 o 
   5  13   4        6.35        2.95     14.21 o 
   6  13   4       27.81       31.31     14.65 o 
   7  13   4        1.38       -1.70     14.31 o 
 -24   1   5       10.82       12.03      5.25 o 
 -23   1   5        2.16       -4.89      6.13 o 
 -22   1   5       21.84       18.08      7.93 o 
 -21   1   5       15.47       17.62      8.49 o 
 -20   1   5       94.14       69.47      9.13 o 
 -19   1   5        6.25        6.65     16.20 o 
 -18   1   5      133.10      141.79     19.18 o 
 -17   1   5        0.63       21.02     15.70 o 
 -16   1   5       30.46        9.98     18.05 o 
 -15   1   5      145.99      118.85     14.96 o 
 -14   1   5      145.87      127.26     13.52 o 
 -13   1   5       85.94       88.95     14.43 o 
 -12   1   5      524.68      480.22     20.56 o 
 -11   1   5      125.65      137.20      9.29 o 
 -10   1   5       42.51       46.83      9.65 o 
  -9   1   5      744.94      683.28     14.45 o 
  -8   1   5      846.61      823.06     19.96 o 
  -7   1   5      507.37      506.44     13.20 o 
  -6   1   5      210.31      232.15      8.23 o 
  -5   1   5     1104.98     1111.70     15.94 o 
  -4   1   5       13.46       12.54      4.79 o 
  -3   1   5       41.04       38.30      5.52 o 
  -2   1   5     2740.65     3079.07     40.99 o 
  -1   1   5     1894.20     2308.28     22.40 o 
   0   1   5      922.04     1087.36     34.19 o 
   1   1   5     1280.69     1347.83     17.45 o 
   2   1   5     3216.62     3361.85     37.40 o 
   3   1   5      195.40      150.39      6.92 o 
   4   1   5      610.47      482.53     14.63 o 
   5   1   5      477.34      496.99     11.69 o 
   6   1   5      185.94      165.69      7.54 o 
   7   1   5     1563.07     1570.03     21.53 o 
   8   1   5        2.05        8.52      6.72 o 
   9   1   5      224.69      219.95      9.76 o 
  10   1   5      582.23      532.70     14.88 o 
  11   1   5      138.53      104.98      8.50 o 
  12   1   5      102.86       79.84      8.15 o 
  13   1   5       80.86       91.16      8.55 o 
  14   1   5       31.14       28.10     11.67 o 
  15   1   5       76.84       78.28     23.72 o 
  16   1   5        6.77       13.63     12.76 o 
  17   1   5       24.41        6.87     19.82 o 
  18   1   5      341.51      321.35     12.70 o 
  19   1   5       12.69        8.00     11.88 o 
  20   1   5       38.09       41.21      7.51 o 
  21   1   5        5.96       14.29      6.39 o 
  22   1   5       23.38       21.45      6.00 o 
  23   1   5       40.97       47.65     22.76 o 
 -24   2   5        0.88       -2.04      5.61 o 
 -23   2   5        1.56        2.70      6.08 o 
 -22   2   5        2.72       -6.95      6.95 o 
 -21   2   5        7.99        3.20      7.18 o 
 -20   2   5       47.36       39.72      8.35 o 
 -19   2   5       57.02       44.73     10.55 o 
 -18   2   5      192.77      206.24     16.95 o 
 -17   2   5        0.32        6.11     12.95 o 
 -16   2   5       17.29        1.14     17.17 o 
 -15   2   5       80.15      103.77     14.05 o 
 -14   2   5        3.25        2.56     14.14 o 
 -13   2   5      110.36      119.29     13.30 o 
 -12   2   5       13.90       15.13     12.73 o 
 -11   2   5     2001.45     2036.40     69.45 o 
 -10   2   5       66.94       58.22      8.43 o 
  -9   2   5       24.45       18.92      7.50 o 
  -8   2   5       17.17       16.52      7.59 o 
  -7   2   5      236.43      253.48      9.78 o 
  -6   2   5      762.42      800.91     21.18 o 
  -5   2   5      163.04      155.27     10.30 o 
  -4   2   5      360.45      409.36     14.82 o 
  -3   2   5     2039.94     2431.84     34.57 o 
  -2   2   5      497.40      501.62     16.17 o 
  -1   2   5        6.77       10.52      7.32 o 
   0   2   5     1833.24     2107.99     31.76 o 
   1   2   5     1262.83     1510.27     26.94 o 
   2   2   5      792.90      853.87     20.61 o 
   3   2   5      894.09     1007.40     22.62 o 
   4   2   5      596.62      647.32     27.98 o 
   5   2   5      687.24      699.83     19.40 o 
   6   2   5        6.42        9.42      6.37 o 
   7   2   5       13.71       13.56      6.28 o 
   8   2   5       62.23       68.38      8.43 o 
   9   2   5       66.08       59.15      7.30 o 
  10   2   5      117.26      116.15      7.25 o 
  11   2   5      175.91      135.10     10.17 o 
  12   2   5       69.79       58.46      7.43 o 
  13   2   5       84.23       71.49      7.44 o 
  14   2   5      211.36      198.72      9.55 o 
  15   2   5       74.59       63.47      9.27 o 
  16   2   5      940.22      803.61     29.95 o 
  17   2   5      485.60      444.96     23.14 o 
  18   2   5       29.11       25.34     11.16 o 
  19   2   5       14.89       15.20      9.16 o 
  20   2   5       31.24       44.94      8.35 o 
  21   2   5       40.33       37.22      9.11 o 
  22   2   5        0.00        2.97      8.15 o 
 -24   3   5        8.88       15.91     10.13 o 
 -23   3   5        1.68       -1.64      6.36 o 
 -22   3   5        1.57        0.89      6.26 o 
 -21   3   5       75.52       88.02      9.65 o 
 -20   3   5        3.28        1.88      7.68 o 
 -19   3   5       10.54       -6.30     14.41 o 
 -18   3   5      103.46       99.07     15.21 o 
 -17   3   5      165.08      149.91     13.73 o 
 -16   3   5       43.56       42.32     17.07 o 
 -15   3   5       17.66       -1.70     17.73 o 
 -14   3   5       60.35       54.10     17.03 o 
 -13   3   5      112.22      104.45     14.12 o 
 -12   3   5       83.01      101.95     10.27 o 
 -11   3   5       30.17       30.03      9.42 o 
 -10   3   5      344.73      380.10     15.17 o 
  -9   3   5        2.32        7.97      8.37 o 
  -8   3   5       28.57       13.56      8.31 o 
  -7   3   5      538.91      511.43     13.97 o 
  -6   3   5      298.91      302.78     13.93 o 
  -5   3   5       39.66       37.97      6.33 o 
  -4   3   5      158.16      174.80      8.82 o 
  -3   3   5      780.42      797.73     46.39 o 
  -2   3   5      134.75      124.59     15.71 o 
  -1   3   5       31.70       40.39      6.59 o 
   0   3   5      234.07      255.77      8.55 o 
   1   3   5      534.79      475.52     20.30 o 
   2   3   5      373.88      340.76      9.83 o 
   3   3   5      291.57      260.58     13.30 o 
   4   3   5      994.53      965.76     23.07 o 
   5   3   5        0.41        9.04      8.56 o 
   6   3   5       57.48       61.80      8.98 o 
   7   3   5      651.31      685.54     23.62 o 
   8   3   5      107.39      120.31      7.43 o 
   9   3   5       14.72       10.31      7.25 o 
  10   3   5      583.79      613.56     24.83 o 
  11   3   5      263.46      239.57      9.28 o 
  12   3   5        0.50       -1.40      9.89 o 
  13   3   5       72.73       63.05     12.69 o 
  14   3   5      324.73      312.45     13.45 o 
  15   3   5      101.05      119.29     16.53 o 
  16   3   5       99.25      126.77     13.18 o 
  17   3   5       11.31       13.28     11.64 o 
  18   3   5       44.96       56.01     10.92 o 
  19   3   5        5.08       11.25      8.98 o 
  20   3   5       17.50       22.90      7.89 o 
  21   3   5        3.95       -4.77      7.34 o 
  22   3   5       25.60       31.85      6.49 o 
 -23   4   5        5.26       -7.89     11.67 o 
 -22   4   5       20.68       16.57     14.42 o 
 -21   4   5       45.25       29.71     18.53 o 
 -20   4   5       63.45       41.91     13.06 o 
 -19   4   5       55.92       57.34     13.16 o 
 -18   4   5       73.66       86.51     14.47 o 
 -17   4   5       10.03       -2.76     15.65 o 
 -16   4   5       43.75       38.13     16.93 o 
 -15   4   5        2.68       -5.65     16.36 o 
 -14   4   5        7.43        7.26     15.95 o 
 -13   4   5      107.68       98.06     16.84 o 
 -12   4   5      189.76      184.17     10.83 o 
 -11   4   5      129.01      130.64      8.78 o 
 -10   4   5       63.55       88.94      9.33 o 
  -9   4   5        4.86        5.82      7.94 o 
  -8   4   5       13.42       15.11      8.04 o 
  -7   4   5      207.23      213.48     14.71 o 
  -6   4   5     1621.70     1737.58     37.35 o 
  -5   4   5      160.87      143.05     13.26 o 
  -4   4   5       21.16       41.80      8.23 o 
  -3   4   5      149.18      134.56      8.02 o 
  -2   4   5      978.42     1107.02     41.93 o 
  -1   4   5        7.85       14.44      5.10 o 
   0   4   5      966.24     1104.60     28.87 o 
   1   4   5        6.30        8.00      6.24 o 
   2   4   5      175.47      175.74      9.06 o 
   3   4   5        4.93        4.52      6.03 o 
   4   4   5       52.79       48.18      6.75 o 
   5   4   5      165.85      188.41     15.15 o 
   6   4   5       60.87       58.98      5.95 o 
   7   4   5        0.75       -1.66      6.04 o 
   8   4   5      301.20      321.84     11.23 o 
   9   4   5        2.65        9.92      8.31 o 
  10   4   5      826.55      848.22     20.12 o 
  11   4   5      665.03      617.91     39.70 o 
  12   4   5     1273.59     1219.17    118.23 o 
  13   4   5       58.54       50.89     18.00 o 
  14   4   5      192.01      164.66     15.52 o 
  15   4   5        7.50       15.92     13.01 o 
  16   4   5      112.71      112.43     11.06 o 
  17   4   5       15.44       21.26     10.64 o 
  18   4   5        0.17        8.60      9.54 o 
  19   4   5        3.05        9.78      9.53 o 
  20   4   5       15.80        1.50      8.66 o 
  21   4   5        0.17        6.06      7.30 o 
  22   4   5        0.24        4.04      9.17 o 
 -22   5   5       18.85       18.56      6.15 o 
 -21   5   5       37.12       23.68      8.39 o 
 -20   5   5       15.41       15.93      9.42 o 
 -19   5   5       13.03       26.16     13.22 o 
 -18   5   5       19.03        5.70     13.42 o 
 -17   5   5        0.11       -0.30     11.26 o 
 -16   5   5       37.89       15.44     12.33 o 
 -15   5   5       75.06       90.90     13.16 o 
 -14   5   5       17.63       26.71     21.01 o 
 -13   5   5        4.59       10.62     11.21 o 
 -12   5   5      266.35      246.91     11.84 o 
 -11   5   5       17.11       24.06     10.90 o 
 -10   5   5        0.56        4.63      9.27 o 
  -9   5   5      204.98      200.18     11.08 o 
  -8   5   5      190.00      215.13     14.46 o 
  -7   5   5       10.59       13.93      8.17 o 
  -6   5   5        0.14       -6.95      6.95 o 
  -5   5   5       72.45       88.53      6.71 o 
  -4   5   5       50.14       65.97      8.56 o 
  -3   5   5      137.01      141.18     14.43 o 
  -2   5   5     3280.83     3738.20     55.56 o 
  -1   5   5      711.18      797.33     22.51 o 
   0   5   5       16.28       22.78      8.15 o 
   1   5   5      160.72      190.95     11.79 o 
   2   5   5        1.34       -3.94      8.27 o 
   3   5   5       20.70       21.88      9.44 o 
   4   5   5      726.45      759.24     25.06 o 
   5   5   5      220.98      235.97     14.68 o 
   6   5   5       11.56        5.73      8.45 o 
   7   5   5        5.14       13.27      8.43 o 
   8   5   5     3090.50     2848.47    188.71 o 
   9   5   5      529.01      512.57     30.00 o 
  10   5   5      494.01      495.51     15.88 o 
  11   5   5      315.48      293.80     17.30 o 
  12   5   5      254.91      247.09     12.88 o 
  13   5   5      199.93      159.96     16.03 o 
  14   5   5      157.88      138.83     13.46 o 
  15   5   5      110.88       96.11     13.32 o 
  16   5   5       21.51       34.72     15.15 o 
  17   5   5      144.88      126.43     13.32 o 
  18   5   5       25.40       27.90      9.66 o 
  19   5   5       36.23       27.78     11.61 o 
  20   5   5       17.57       28.08     10.36 o 
  21   5   5        7.23        9.36      9.10 o 
 -21   6   5        0.23        1.66     10.40 o 
 -20   6   5        2.07        7.44     10.80 o 
 -19   6   5      130.68      138.13     12.27 o 
 -18   6   5        0.23        6.19     13.64 o 
 -17   6   5        6.10        7.64     16.86 o 
 -16   6   5        0.34       10.23     14.35 o 
 -15   6   5        4.90       13.30     12.69 o 
 -14   6   5      223.90      251.82     33.66 o 
 -13   6   5        2.35       -3.66     13.18 o 
 -12   6   5      318.88      277.30     15.23 o 
 -11   6   5       62.84       42.69     30.25 o 
 -10   6   5      502.65      422.39     14.47 o 
  -9   6   5      102.45      110.05      9.43 o 
  -8   6   5       25.49       21.47     10.04 o 
  -7   6   5       21.63       16.52      9.90 o 
  -6   6   5       82.93       75.52     11.05 o 
  -5   6   5      975.82     1029.42     69.08 o 
  -4   6   5      394.83      361.25     14.25 o 
  -3   6   5      326.13      325.72     24.00 o 
  -2   6   5      703.82      735.67     19.06 o 
  -1   6   5      322.58      351.98     20.35 o 
   0   6   5       68.32       72.00     15.56 o 
   1   6   5     1008.50      983.58     24.52 o 
   2   6   5       21.62        8.24     11.33 o 
   3   6   5       42.29       52.41      7.45 o 
   4   6   5     1351.64     1375.00     29.40 o 
   5   6   5       20.59       22.58      8.07 o 
   6   6   5      197.03      197.34      9.86 o 
   7   6   5       89.41       80.37      9.53 o 
   8   6   5      442.69      424.23     38.18 o 
   9   6   5      121.76      123.43     11.42 o 
  10   6   5       99.27       99.42     12.18 o 
  11   6   5       80.18       94.64     12.27 o 
  12   6   5      301.48      299.59     14.23 o 
  13   6   5        0.03        7.11     12.23 o 
  14   6   5       51.40       59.22     12.26 o 
  15   6   5      241.45      279.16     17.09 o 
  16   6   5        1.33       -0.20      8.14 o 
  17   6   5       71.85       81.29      8.29 o 
  18   6   5       40.68       54.25      8.93 o 
  19   6   5        5.53       -6.38     11.88 o 
  20   6   5       24.55       36.30      9.15 o 
 -20   7   5        2.62       19.79     10.91 o 
 -19   7   5        0.36       -6.36     11.82 o 
 -18   7   5       25.49       15.79     11.70 o 
 -17   7   5        6.24       -4.78     17.20 o 
 -16   7   5       54.77       53.11      8.87 o 
 -15   7   5       12.64       18.57     12.02 o 
 -14   7   5       39.93       30.60     12.19 o 
 -13   7   5        3.86      -10.98     14.13 o 
 -12   7   5       15.86        6.79     13.83 o 
 -11   7   5        5.29      -10.34     11.95 o 
 -10   7   5       33.15       20.20     13.68 o 
  -9   7   5      290.42      269.38     12.45 o 
  -8   7   5       86.34       87.07      9.87 o 
  -7   7   5        7.82       14.71      9.59 o 
  -6   7   5       40.92       54.84      8.49 o 
  -5   7   5      128.73      111.04      8.07 o 
  -4   7   5       46.03       45.01      7.81 o 
  -3   7   5       45.38       45.96      9.13 o 
  -2   7   5       14.70       26.55      8.62 o 
  -1   7   5      171.51      185.69      9.77 o 
   0   7   5        0.58       -8.28      9.29 o 
   1   7   5       85.37       89.21     11.21 o 
   2   7   5       34.34       19.00     10.46 o 
   3   7   5        2.61       -3.36      8.79 o 
   4   7   5        7.99       16.65      9.35 o 
   5   7   5        1.80       -9.95      9.95 o 
   6   7   5       20.89       -4.03     10.42 o 
   7   7   5     1297.10     1203.86     24.03 o 
   8   7   5     1294.78     1241.58     57.55 o 
   9   7   5       64.78       73.45     11.08 o 
  10   7   5        4.89      -20.53     20.69 o 
  11   7   5       10.27        1.10     10.82 o 
  12   7   5      123.34      140.87     12.34 o 
  13   7   5       21.95       16.52      8.14 o 
  14   7   5       47.81       41.03      9.15 o 
  15   7   5      119.95      128.13      8.39 o 
  16   7   5       32.55       26.05      7.93 o 
  17   7   5        6.43       -2.08      9.15 o 
  18   7   5        0.70        0.66      8.97 o 
  19   7   5       26.33        6.99     11.12 o 
 -19   8   5      127.26      159.40     10.42 o 
 -18   8   5       14.89       18.15     10.96 o 
 -17   8   5        9.70        3.53      8.91 o 
 -16   8   5        9.24       -2.91      8.19 o 
 -15   8   5       86.83       92.59      8.65 o 
 -14   8   5        0.58        6.76      9.47 o 
 -13   8   5        0.53        6.75      9.53 o 
 -12   8   5      250.11      210.88      9.74 o 
 -11   8   5      250.85      236.72     15.27 o 
 -10   8   5        4.93       -9.72     10.93 o 
  -9   8   5       57.96       65.81      8.03 o 
  -8   8   5       14.97       18.21     11.42 o 
  -7   8   5       88.79       70.68     10.07 o 
  -6   8   5       17.68       14.79      9.29 o 
  -5   8   5       75.13       63.49      8.41 o 
  -4   8   5      132.11      138.29      8.70 o 
  -3   8   5      756.53      768.83     16.71 o 
  -2   8   5       70.79       79.84      9.55 o 
  -1   8   5       98.31       85.21      9.58 o 
   0   8   5       19.69       24.77      9.86 o 
   1   8   5      300.99      301.76     10.13 o 
   2   8   5      159.03      153.31     10.92 o 
   3   8   5       31.83       46.49     11.53 o 
   4   8   5       35.63       74.77     27.29 o 
   5   8   5       23.05       33.14     14.94 o 
   6   8   5       66.73       76.91     15.46 o 
   7   8   5       35.48       32.07     14.48 o 
   8   8   5        1.07       -7.48      8.22 o 
   9   8   5      209.01      218.58      7.78 o 
  10   8   5       83.88       86.06      7.26 o 
  11   8   5       32.61       40.38      7.36 o 
  12   8   5       17.97        6.37      8.50 o 
  13   8   5       36.06       40.15      7.77 o 
  14   8   5       12.51       19.56      7.57 o 
  15   8   5       44.34       63.94      7.06 o 
  16   8   5       21.39       27.23      8.91 o 
  17   8   5       16.18       22.24      8.80 o 
  18   8   5        0.89        7.76      7.97 o 
 -18   9   5       17.24       27.25     10.23 o 
 -17   9   5       11.39       20.02      7.68 o 
 -16   9   5       89.41      111.98      7.19 o 
 -15   9   5       18.40       32.54      8.02 o 
 -14   9   5       28.32       34.41      7.41 o 
 -13   9   5       56.25       48.05      7.47 o 
 -12   9   5       70.11       86.76      8.81 o 
 -11   9   5      125.28      151.72      7.65 o 
 -10   9   5       21.87       21.72      8.32 o 
  -9   9   5       21.72       25.89      8.56 o 
  -8   9   5        7.05       20.26      9.08 o 
  -7   9   5      229.26      246.70      9.44 o 
  -6   9   5        1.26        9.26      9.48 o 
  -5   9   5        7.84       20.87     11.82 o 
  -4   9   5       37.16       39.65     17.44 o 
  -3   9   5      126.77      141.56     14.17 o 
  -2   9   5        0.71      -16.13     20.60 o 
  -1   9   5      349.26      290.70     31.34 o 
   0   9   5       62.26       51.56     15.17 o 
   1   9   5       56.75       67.78     25.55 o 
   2   9   5        0.37       -5.71     24.60 o 
   3   9   5       11.02       24.29     18.99 o 
   4   9   5        3.70        2.04     11.22 o 
   5   9   5        3.75        9.31     11.18 o 
   6   9   5        4.85       11.90     10.80 o 
   7   9   5      286.15      246.66     10.83 o 
   8   9   5       29.33       20.66     10.72 o 
   9   9   5       19.82       12.61      9.06 o 
  10   9   5        9.42        1.68      7.58 o 
  11   9   5       40.27       37.07      7.37 o 
  12   9   5        2.40        2.83      8.91 o 
  13   9   5       55.58       68.09      8.48 o 
  14   9   5        2.16       -8.89      9.27 o 
  15   9   5       61.22       43.81     12.31 o 
  16   9   5        0.77        0.10     10.63 o 
 -16  10   5       27.49       25.49     10.70 o 
 -15  10   5        0.44       -1.30      6.35 o 
 -14  10   5       94.71       92.96      7.12 o 
 -13  10   5        0.35        1.81      8.44 o 
 -12  10   5       19.62       19.55      7.87 o 
 -11  10   5       64.43       66.02      7.63 o 
 -10  10   5      347.85      360.68     11.04 o 
  -9  10   5      348.48      359.81      9.49 o 
  -8  10   5       42.68       50.70      8.46 o 
  -7  10   5       13.49       19.12      8.08 o 
  -6  10   5       18.57       23.58     10.65 o 
  -5  10   5       96.23      101.24     10.75 o 
  -4  10   5        8.27        7.23     10.66 o 
  -3  10   5       11.10        2.82     13.67 o 
  -2  10   5        0.01      -23.06     24.93 o 
  -1  10   5       94.67       72.00     11.31 o 
   0  10   5        5.76        8.36     13.49 o 
   1  10   5       44.01       38.98     13.30 o 
   2  10   5      102.51      105.55     16.66 o 
   3  10   5       49.50       48.75     16.91 o 
   4  10   5        2.01        2.50     11.61 o 
   5  10   5       47.84       55.19     10.92 o 
   6  10   5      123.33      119.56     12.92 o 
   7  10   5      278.46      264.54     13.26 o 
   8  10   5       13.99       15.05      9.89 o 
   9  10   5      108.93      117.57      8.53 o 
  10  10   5       15.69       10.57      9.53 o 
  11  10   5       22.84       17.74      8.40 o 
  12  10   5       60.00       57.56      9.95 o 
  13  10   5        4.77        4.53      9.42 o 
  14  10   5       80.54       97.37     12.15 o 
  15  10   5        2.69       14.75     10.47 o 
 -14  11   5        7.55        8.60     10.68 o 
 -13  11   5       40.93       46.57      7.08 o 
 -12  11   5        9.09        5.68      7.41 o 
 -11  11   5        6.78       16.94      7.10 o 
 -10  11   5        0.23        4.19      7.56 o 
  -9  11   5       27.81       17.71     12.52 o 
  -8  11   5        0.59        2.76      7.08 o 
  -7  11   5        0.56        7.26      7.67 o 
  -6  11   5      156.87      159.26      8.56 o 
  -5  11   5       47.73       35.07      8.93 o 
  -4  11   5       77.18       73.45      8.27 o 
  -3  11   5        3.64        2.65      8.83 o 
  -2  11   5       43.43       54.50      8.66 o 
  -1  11   5      265.87      287.72     17.07 o 
   0  11   5       24.16       25.21     10.63 o 
   1  11   5       36.54       45.93     12.67 o 
   2  11   5       21.72       33.25     16.23 o 
   3  11   5      265.24      257.18     16.88 o 
   4  11   5        5.04       12.40     18.56 o 
   5  11   5      179.49      185.39     16.32 o 
   6  11   5       86.50      100.01     16.27 o 
   7  11   5      182.94      208.82     11.60 o 
   8  11   5      192.79      209.07     11.66 o 
   9  11   5       59.01       54.09     15.18 o 
  10  11   5        4.18       -5.73     13.27 o 
  11  11   5       21.55       76.35     15.00 o 
  12  11   5        2.51       -5.88     13.25 o 
 -10  12   5       59.56       45.10     11.46 o 
  -9  12   5      122.55      112.98     10.07 o 
  -8  12   5       22.52       26.84      8.34 o 
  -7  12   5       82.29       96.79      9.20 o 
  -6  12   5       16.84       14.36      9.35 o 
  -5  12   5        1.64        5.71     17.09 o 
  -4  12   5       26.56       19.47     18.93 o 
  -3  12   5        7.08      -13.15     17.37 o 
  -2  12   5       78.11       75.29      9.72 o 
  -1  12   5        6.37       -4.12     11.50 o 
   0  12   5       50.33       22.64     15.11 o 
   1  12   5        0.80      -11.11     13.95 o 
   2  12   5        0.86       -2.81     14.90 o 
   3  12   5        1.29        8.87     14.33 o 
   4  12   5        0.48       -5.98     15.68 o 
   5  12   5        0.53       10.77     14.31 o 
   6  12   5       39.10       35.27     13.78 o 
   7  12   5       14.52       16.91     14.57 o 
   8  12   5        0.55        2.88     14.13 o 
   9  12   5       20.47       10.30     12.60 o 
  -6  13   5       66.54       27.23     12.85 o 
  -5  13   5        3.09       -6.64      9.99 o 
  -4  13   5        3.69        1.60     17.65 o 
  -3  13   5        7.75       -6.87     19.39 o 
  -2  13   5       47.83       49.47     10.92 o 
  -1  13   5       31.72       22.77     14.04 o 
   0  13   5       84.75       95.89     12.54 o 
   1  13   5        9.33       10.40     14.09 o 
   2  13   5       27.28       39.00     13.93 o 
   3  13   5       16.99       34.25     13.58 o 
   4  13   5       10.08       15.36     13.40 o 
 -23   0   6       10.20        1.15      7.16 o 
 -22   0   6        0.28       -1.33      9.87 o 
 -21   0   6       35.53       14.16      8.59 o 
 -20   0   6       93.93       94.45      8.89 o 
 -19   0   6        0.09       12.69     16.00 o 
 -18   0   6      175.80      213.73     16.35 o 
 -17   0   6       15.53        0.85     12.53 o 
 -16   0   6      422.30      342.51     22.66 o 
 -15   0   6      105.79      119.47     20.21 o 
 -14   0   6       27.29       25.41     18.33 o 
 -13   0   6      328.19      338.25     17.80 o 
 -12   0   6      656.94      619.48     23.02 o 
 -11   0   6     5815.61     5803.61     66.76 o 
 -10   0   6      140.43      147.89     12.00 o 
  -9   0   6       12.41        2.96     10.11 o 
  -8   0   6      183.95      180.19     11.58 o 
  -7   0   6      538.97      465.78     17.63 o 
  -6   0   6     1066.37     1008.98     24.34 o 
  -5   0   6      432.77      486.77     17.16 o 
  -4   0   6     1010.69     1018.89     23.97 o 
  -3   0   6      351.76      424.68     16.12 o 
  -2   0   6      507.72      491.30     17.02 o 
  -1   0   6      147.41      128.95     10.28 o 
   0   0   6     1427.85     1546.30     29.48 o 
   1   0   6      914.42     1001.65     24.54 o 
   2   0   6      320.95      321.69     14.56 o 
   3   0   6      247.40      213.47     12.85 o 
   4   0   6      118.95      127.61     11.49 o 
   5   0   6     7058.76     7006.77     65.76 o 
   6   0   6      711.16      742.40     22.58 o 
   7   0   6       11.48       15.21      9.80 o 
   8   0   6       23.85       27.16     11.23 o 
   9   0   6      736.67      652.98     23.80 o 
  10   0   6     1125.68     1069.40     22.54 o 
  11   0   6       77.33       68.80     11.14 o 
  12   0   6       53.03       23.17     11.31 o 
  13   0   6      318.99      323.60     33.99 o 
  14   0   6       80.56       58.46     19.22 o 
  15   0   6      124.33       61.11     18.16 o 
  16   0   6      262.85      187.97     15.71 o 
  17   0   6      365.55      367.54     19.56 o 
  18   0   6       27.55       16.46     14.40 o 
  19   0   6       86.74       92.22     12.51 o 
  20   0   6        0.07        4.00     11.12 o 
  21   0   6       10.79        8.19     10.46 o 
 -23   1   6        4.99        5.12      5.37 o 
 -22   1   6        0.16        2.45      6.05 o 
 -21   1   6        2.91        0.12      6.33 o 
 -20   1   6       20.63       26.86      6.33 o 
 -19   1   6        0.79        5.45     10.82 o 
 -18   1   6        0.05        3.81     10.32 o 
 -17   1   6        0.31        4.75      8.05 o 
 -16   1   6       15.60       11.41      8.08 o 
 -15   1   6      491.95      431.64     20.80 o 
 -14   1   6      435.36      338.92     18.93 o 
 -13   1   6        9.43        2.05     16.25 o 
 -12   1   6      835.38      810.01     51.12 o 
 -11   1   6      260.26      302.32     13.14 o 
 -10   1   6      373.30      376.78     13.19 o 
  -9   1   6        0.27       -1.68     11.47 o 
  -8   1   6      154.28      147.12     11.98 o 
  -7   1   6      136.14      137.51     11.74 o 
  -6   1   6      229.60      199.38      8.24 o 
  -5   1   6      170.14      152.81      8.18 o 
  -4   1   6       68.82       66.99      6.35 o 
  -3   1   6      195.92      209.39     14.67 o 
  -2   1   6      180.84      194.80      8.01 o 
  -1   1   6      152.96      188.62      8.01 o 
   0   1   6       87.96      106.57     13.17 o 
   1   1   6     1836.31     2005.91     24.84 o 
   2   1   6        7.12        9.28      6.42 o 
   3   1   6      482.76      559.69     13.34 o 
   4   1   6       18.22       13.52      6.98 o 
   5   1   6       84.81      102.67      9.49 o 
   6   1   6       86.56       85.76      7.33 o 
   7   1   6       56.79       40.62      8.02 o 
   8   1   6      625.57      611.22     15.90 o 
   9   1   6      130.77      114.24      7.97 o 
  10   1   6       10.42        6.76      6.90 o 
  11   1   6       43.86       34.56      7.63 o 
  12   1   6      304.91      281.58      9.70 o 
  13   1   6       32.20       17.23      9.51 o 
  14   1   6        8.39       15.38     11.73 o 
  15   1   6       12.86       11.08     12.98 o 
  16   1   6      107.41       87.30     10.56 o 
  17   1   6        0.38       -1.98      9.85 o 
  18   1   6        0.35       -5.18      8.13 o 
  19   1   6        0.40        0.61      7.21 o 
  20   1   6       20.84       23.35      6.65 o 
  21   1   6        0.12        4.60      6.08 o 
 -23   2   6        1.36        1.70      5.55 o 
 -22   2   6        5.40       -2.37      5.82 o 
 -21   2   6       38.89       30.22      6.61 o 
 -20   2   6        1.20       -3.26      7.36 o 
 -19   2   6        2.22       -4.86     14.37 o 
 -18   2   6        9.93       13.56     10.96 o 
 -17   2   6       82.45       68.50      9.29 o 
 -16   2   6        0.41       11.64      8.95 o 
 -15   2   6        0.61      -12.74     18.92 o 
 -14   2   6       92.73      105.18     17.68 o 
 -13   2   6       30.70        9.08     13.77 o 
 -12   2   6       12.67        4.32     11.46 o 
 -11   2   6      219.71      221.72     11.17 o 
 -10   2   6      113.17      118.75      9.27 o 
  -9   2   6        4.96       10.56      9.02 o 
  -8   2   6       30.59       31.87      8.69 o 
  -7   2   6      470.42      464.79     28.39 o 
  -6   2   6      732.07      775.89     17.76 o 
  -5   2   6      815.14      807.50     23.03 o 
  -4   2   6      421.90      437.02     16.88 o 
  -3   2   6      285.97      248.18     14.03 o 
  -2   2   6       30.03       -9.96      9.96 o 
  -1   2   6     1052.41     1067.97     25.94 o 
   0   2   6      251.36      206.82     12.66 o 
   1   2   6        7.66        1.61      9.81 o 
   2   2   6      364.46      376.06     16.68 o 
   3   2   6      698.64      720.11     21.99 o 
   4   2   6      312.88      298.70     15.05 o 
   5   2   6       17.48       29.81      9.94 o 
   6   2   6     1457.90     1489.67     80.27 o 
   7   2   6     1530.46     1507.47     44.73 o 
   8   2   6     1281.80     1238.01     73.40 o 
   9   2   6      593.71      584.84     13.36 o 
  10   2   6      664.65      626.54     14.47 o 
  11   2   6       39.83       37.29     11.44 o 
  12   2   6       70.64       60.76      8.86 o 
  13   2   6      248.67      208.79      9.93 o 
  14   2   6       55.95       60.36     15.63 o 
  15   2   6       91.35       58.42     12.59 o 
  16   2   6        2.88        1.71     10.42 o 
  17   2   6        2.63        2.96      9.93 o 
  18   2   6      133.05      157.08      9.59 o 
  19   2   6       14.08       41.05      8.97 o 
  20   2   6        0.06        3.92      7.82 o 
  21   2   6        1.36        0.30      7.13 o 
 -23   3   6        6.16       16.90     10.32 o 
 -22   3   6        1.03       -6.10      6.13 o 
 -21   3   6       27.27       18.47     15.99 o 
 -20   3   6        0.76       -4.22      8.33 o 
 -19   3   6       13.59        6.50     12.32 o 
 -18   3   6       53.50       49.43     10.30 o 
 -17   3   6        8.42       13.52      8.89 o 
 -16   3   6        0.39       14.55     10.04 o 
 -15   3   6       27.79       19.20     11.31 o 
 -14   3   6        3.53       -2.21     15.11 o 
 -13   3   6      350.82      364.83     14.51 o 
 -12   3   6      115.72      106.45     10.45 o 
 -11   3   6      357.30      335.54     19.34 o 
 -10   3   6        3.41       -9.82      9.82 o 
  -9   3   6       99.80      122.41      8.76 o 
  -8   3   6      553.16      526.03     15.55 o 
  -7   3   6        0.28        4.14      8.35 o 
  -6   3   6       11.54       -5.96      8.69 o 
  -5   3   6      297.54      284.84     11.73 o 
  -4   3   6      133.23      116.12      8.15 o 
  -3   3   6      246.78      226.29     18.50 o 
  -2   3   6     1134.92     1126.55    103.79 o 
  -1   3   6      661.71      773.83     17.84 o 
   0   3   6       32.26       23.48     10.30 o 
   1   3   6      502.58      538.40     13.30 o 
   2   3   6      198.34      215.55      8.91 o 
   3   3   6      210.76      202.54      9.11 o 
   4   3   6        0.22        2.46     10.45 o 
   5   3   6       71.30       76.97      9.19 o 
   6   3   6      172.05      184.08     12.76 o 
   7   3   6      219.15      180.80     12.86 o 
   8   3   6        6.14        1.92      9.62 o 
   9   3   6     1301.22     1272.21     23.70 o 
  10   3   6      306.99      266.38     12.07 o 
  11   3   6       50.22       62.82     11.97 o 
  12   3   6      672.50      642.63     34.40 o 
  13   3   6        4.58        9.60     13.65 o 
  14   3   6      111.41      132.34     12.43 o 
  15   3   6      171.86      196.54     11.85 o 
  16   3   6        3.65        0.47     11.23 o 
  17   3   6      127.93      115.12     17.10 o 
  18   3   6        8.95       11.40      9.20 o 
  19   3   6       27.20       28.36      8.78 o 
  20   3   6        0.19        7.25      8.30 o 
  21   3   6       27.38       29.36      8.30 o 
 -22   4   6        0.21       -7.53      7.53 o 
 -21   4   6       23.86       14.57      7.83 o 
 -20   4   6        2.29        7.75     12.56 o 
 -19   4   6       34.75       36.92     13.55 o 
 -18   4   6       26.72        4.54     14.19 o 
 -17   4   6        3.36       -3.56     10.17 o 
 -16   4   6       34.52       42.59     11.49 o 
 -15   4   6       14.88        8.74     10.58 o 
 -14   4   6        1.17       27.44     12.90 o 
 -13   4   6        0.13      -11.17     13.48 o 
 -12   4   6      231.97      214.69     20.33 o 
 -11   4   6      103.37       93.68     27.81 o 
 -10   4   6     1133.72     1135.85     32.00 o 
  -9   4   6      193.31      195.87      8.94 o 
  -8   4   6      135.90      139.27     11.86 o 
  -7   4   6      312.47      333.60     47.92 o 
  -6   4   6      342.49      329.86     12.59 o 
  -5   4   6      392.31      379.20     15.92 o 
  -4   4   6      229.31      238.34     10.83 o 
  -3   4   6       27.55       21.93      8.88 o 
  -2   4   6      534.33      615.49     16.14 o 
  -1   4   6        7.71       16.45      9.93 o 
   0   4   6      344.76      364.89     16.78 o 
   1   4   6      115.24      112.58      7.72 o 
   2   4   6      283.45      284.40     10.87 o 
   3   4   6       64.08       54.65      8.12 o 
   4   4   6      628.14      597.24     38.06 o 
   5   4   6        2.64        8.22     10.03 o 
   6   4   6      506.59      494.25     21.42 o 
   7   4   6      407.16      390.39     10.16 o 
   8   4   6       92.24       73.90      7.73 o 
   9   4   6       69.88       56.74     11.61 o 
  10   4   6      181.92      204.94     12.61 o 
  11   4   6        6.13       30.78     15.06 o 
  12   4   6      121.24      115.12     15.90 o 
  13   4   6      157.41      162.09     11.75 o 
  14   4   6      421.21      393.98     15.08 o 
  15   4   6       63.38       45.81     10.50 o 
  16   4   6        8.64       20.15     18.13 o 
  17   4   6       25.94       10.10     10.37 o 
  18   4   6       81.38       91.57      9.16 o 
  19   4   6        7.27        5.32      8.44 o 
  20   4   6        0.27       -0.35      7.23 o 
 -21   5   6        2.93        0.68     11.57 o 
 -20   5   6        0.04        3.48      8.88 o 
 -19   5   6        0.12        4.15     11.95 o 
 -18   5   6       42.10       44.51     13.46 o 
 -17   5   6       52.72       61.69     12.92 o 
 -16   5   6        0.45        1.03     16.35 o 
 -15   5   6        5.59       17.34     14.79 o 
 -14   5   6      151.15      159.73     12.56 o 
 -13   5   6      235.27      274.06     16.10 o 
 -12   5   6      330.17      370.25     35.86 o 
 -11   5   6      148.06      165.98     12.49 o 
 -10   5   6       15.22        7.74      9.38 o 
  -9   5   6       70.35       68.42      9.08 o 
  -8   5   6      197.19      216.91      9.51 o 
  -7   5   6      119.52      128.39      7.66 o 
  -6   5   6       40.15       32.60      6.33 o 
  -5   5   6       80.78       72.75      8.22 o 
  -4   5   6        3.20        0.76      8.96 o 
  -3   5   6     1064.70     1088.03     30.11 o 
  -2   5   6       90.47       98.78      8.69 o 
  -1   5   6        8.55       -1.46     10.75 o 
   0   5   6       67.77       77.79     11.89 o 
   1   5   6      461.92      489.77     19.88 o 
   2   5   6      653.54      655.69     22.45 o 
   3   5   6      790.68      838.64     26.94 o 
   4   5   6      141.77      147.32     10.48 o 
   5   5   6       37.08       42.02     11.14 o 
   6   5   6      525.09      544.63     17.36 o 
   7   5   6     1628.84     1489.75     39.96 o 
   8   5   6       12.12        5.76     14.58 o 
   9   5   6        0.61        6.40     14.95 o 
  10   5   6      202.05      229.70     18.85 o 
  11   5   6      427.60      441.66     22.80 o 
  12   5   6       14.02       -2.55     13.14 o 
  13   5   6       13.82        5.49     20.75 o 
  14   5   6        9.10        8.07     12.66 o 
  15   5   6      101.57      114.52     11.46 o 
  16   5   6       60.05       71.97     15.31 o 
  17   5   6       52.97       59.40     14.35 o 
  18   5   6        2.31        9.67     12.17 o 
  19   5   6        3.59        1.15     11.52 o 
  20   5   6        5.88       -3.30      9.00 o 
 -20   6   6        3.58       -1.92     10.69 o 
 -19   6   6        4.47        1.72     11.79 o 
 -18   6   6       12.02        6.96     11.65 o 
 -17   6   6       46.52       28.35     10.56 o 
 -16   6   6        0.61        6.06     11.55 o 
 -15   6   6        0.72       -5.40     11.29 o 
 -14   6   6        3.60       14.13     12.64 o 
 -13   6   6        3.46       18.03     10.95 o 
 -12   6   6        1.35       -1.91     11.88 o 
 -11   6   6      361.47      354.70     20.38 o 
 -10   6   6      240.47      199.30     17.94 o 
  -9   6   6       33.66       44.57     10.29 o 
  -8   6   6      448.27      454.14     20.82 o 
  -7   6   6       47.00       48.10     10.67 o 
  -6   6   6      450.03      497.43     12.60 o 
  -5   6   6      109.92      102.45      9.14 o 
  -4   6   6        1.54        1.69      8.41 o 
  -3   6   6       60.16       61.11      8.36 o 
  -2   6   6        0.07       -2.46     11.73 o 
  -1   6   6      128.42      136.06     10.95 o 
   0   6   6        6.88       -1.26     12.72 o 
   1   6   6       27.36       35.55      8.47 o 
   2   6   6       66.73       77.81      8.55 o 
   3   6   6       76.37       83.20     13.89 o 
   4   6   6       79.19       95.24      9.45 o 
   5   6   6       19.39        7.26     11.95 o 
   6   6   6     1298.26     1314.83     37.60 o 
   7   6   6       34.88       20.48     17.44 o 
   8   6   6      349.48      305.39     20.58 o 
   9   6   6      793.12      721.73     30.07 o 
  10   6   6      893.27      807.68     21.64 o 
  11   6   6       13.93       -9.75     10.30 o 
  12   6   6       40.83       29.66     10.49 o 
  13   6   6       10.79       -8.92     16.08 o 
  14   6   6       10.53        5.20     12.00 o 
  15   6   6       15.81       13.53     10.32 o 
  16   6   6       62.76       84.73      7.85 o 
  17   6   6       13.99       -0.47      9.62 o 
  18   6   6       18.43       19.24     10.73 o 
  19   6   6        8.47        7.80      9.18 o 
 -19   7   6       34.60       44.15     10.71 o 
 -18   7   6        8.29       11.01     10.78 o 
 -17   7   6       24.25       31.59      7.74 o 
 -16   7   6        5.45        2.30     10.41 o 
 -15   7   6        7.55        8.28     11.10 o 
 -14   7   6      165.02      174.46     11.74 o 
 -13   7   6        2.29       19.69     12.58 o 
 -12   7   6        5.68      -18.80     18.80 o 
 -11   7   6        0.08        9.98     11.82 o 
 -10   7   6      153.48      139.29      8.05 o 
  -9   7   6       40.97       51.13     12.81 o 
  -8   7   6      210.43      188.58     12.23 o 
  -7   7   6       79.55       84.06     11.94 o 
  -6   7   6       43.51       41.78      8.93 o 
  -5   7   6       21.35       16.18      8.59 o 
  -4   7   6      730.09      719.34     24.64 o 
  -3   7   6      177.71      174.43      9.81 o 
  -2   7   6        8.55       -7.09      9.77 o 
  -1   7   6       45.70       33.95     13.41 o 
   0   7   6      287.38      299.76     37.14 o 
   1   7   6       50.74       29.52     18.03 o 
   2   7   6      851.56      819.67     52.23 o 
   3   7   6      113.85      105.91     13.20 o 
   4   7   6        1.80      -12.02     14.58 o 
   5   7   6      117.29       75.01     17.20 o 
   6   7   6       55.48       49.05     15.42 o 
   7   7   6        3.61      -14.01     20.20 o 
   8   7   6      258.95      246.88     13.05 o 
   9   7   6        3.42        9.48     11.85 o 
  10   7   6      339.72      344.88     12.21 o 
  11   7   6      120.32      123.46     11.71 o 
  12   7   6       86.36       93.84     12.21 o 
  13   7   6        4.53       17.08      8.77 o 
  14   7   6       81.72       87.57      8.22 o 
  15   7   6        0.96        5.01      7.79 o 
  16   7   6      126.85      183.23     21.57 o 
  17   7   6        1.45        1.90      8.30 o 
  18   7   6       24.85       19.76     10.57 o 
 -18   8   6        0.01        2.43      9.71 o 
 -17   8   6       14.27       23.65     13.68 o 
 -16   8   6       12.80       13.27      7.76 o 
 -15   8   6        6.64       -0.83      7.95 o 
 -14   8   6        0.80       14.57     11.51 o 
 -13   8   6       54.40       72.17     12.89 o 
 -12   8   6        5.31       13.99     12.93 o 
 -11   8   6       13.69       24.29     10.18 o 
 -10   8   6       17.37       21.21      7.75 o 
  -9   8   6      115.61      107.29      7.84 o 
  -8   8   6        4.49        0.36      8.19 o 
  -7   8   6       44.43       47.78      7.70 o 
  -6   8   6        9.74       18.17      8.23 o 
  -5   8   6       59.91       61.39      9.09 o 
  -4   8   6        3.51       10.83     13.10 o 
  -3   8   6       12.39       14.27     17.97 o 
  -2   8   6       33.20       45.36     12.71 o 
  -1   8   6      125.45      144.48     13.24 o 
   0   8   6        0.62        6.81     12.50 o 
   1   8   6        9.91       13.11     10.00 o 
   2   8   6       17.17       13.09     12.76 o 
   3   8   6       32.19       25.04     15.06 o 
   4   8   6      109.73      101.95     22.53 o 
   5   8   6        2.02        5.16     13.53 o 
   6   8   6       94.84      100.98     13.35 o 
   7   8   6       80.03       77.45     15.84 o 
   8   8   6      142.48      143.43     16.09 o 
   9   8   6        3.69        4.56      9.22 o 
  10   8   6        1.05       15.47      7.81 o 
  11   8   6        0.05       11.38      8.21 o 
  12   8   6       65.08       76.19      7.79 o 
  13   8   6       17.31       29.58      8.51 o 
  14   8   6        6.99       13.98     10.26 o 
  15   8   6      139.93      163.40     13.99 o 
  16   8   6        3.50       13.82     10.84 o 
 -16   9   6       42.62       36.41     10.16 o 
 -15   9   6       10.10       11.90      8.81 o 
 -14   9   6       81.65       94.45      9.75 o 
 -13   9   6       84.55       93.95      8.69 o 
 -12   9   6       20.72       31.49      8.30 o 
 -11   9   6       18.36       15.98      9.21 o 
 -10   9   6       15.20       12.02      7.66 o 
  -9   9   6       81.12       77.11      8.43 o 
  -8   9   6       15.76       18.32      8.80 o 
  -7   9   6       53.60       50.23      9.39 o 
  -6   9   6       25.99       24.87      9.00 o 
  -5   9   6       90.02       80.66     11.42 o 
  -4   9   6      115.46       71.23     11.05 o 
  -3   9   6       16.77       27.34     14.00 o 
  -2   9   6       70.01       39.66     22.81 o 
  -1   9   6       34.06       27.26     13.85 o 
   0   9   6      185.21      197.19     16.75 o 
   1   9   6        9.03       16.65     12.11 o 
   2   9   6      126.69      133.33     12.20 o 
   3   9   6       83.43       58.60     20.09 o 
   4   9   6        0.89        7.68     19.29 o 
   5   9   6      169.45      167.33     18.71 o 
   6   9   6      133.46      130.12     17.75 o 
   7   9   6       32.16       23.44     31.26 o 
   8   9   6       15.11       31.18     12.51 o 
   9   9   6       11.54       15.21     11.42 o 
  10   9   6       43.31       58.66     10.94 o 
  11   9   6       25.95       45.27     13.87 o 
  12   9   6        0.52        6.98     15.43 o 
  13   9   6       29.49       49.41     13.67 o 
  14   9   6        0.18        3.74     11.54 o 
  15   9   6        0.08      -10.23     10.23 o 
 -14  10   6        1.41       -6.55      7.32 o 
 -13  10   6       25.28       13.26      7.40 o 
 -12  10   6       67.06       80.60      7.78 o 
 -11  10   6        4.49       12.98      7.28 o 
 -10  10   6      111.50      127.69      7.15 o 
  -9  10   6      296.71      323.25      9.97 o 
  -8  10   6       48.04       50.66      7.80 o 
  -7  10   6       19.29       27.10      9.56 o 
  -6  10   6      105.62      113.17      9.78 o 
  -5  10   6      106.00      116.98      9.61 o 
  -4  10   6        2.91      -11.67     11.67 o 
  -3  10   6       65.84       42.71     21.86 o 
  -2  10   6      302.03      273.10     14.17 o 
  -1  10   6      223.32      223.53     13.23 o 
   0  10   6       62.60       65.38     10.30 o 
   1  10   6       38.29       64.26     17.77 o 
   2  10   6        7.43        4.73     16.57 o 
   3  10   6       63.57       57.09     16.93 o 
   4  10   6      223.06      232.31     16.73 o 
   5  10   6       41.23       42.75     18.64 o 
   6  10   6       23.58       51.38     17.69 o 
   7  10   6       49.08       46.68     17.34 o 
   8  10   6       30.10       29.12     14.74 o 
   9  10   6       68.97       79.43     10.83 o 
  10  10   6        0.49      -11.81     13.24 o 
  11  10   6       61.34       84.30     15.35 o 
  12  10   6       30.47       30.38     13.68 o 
  13  10   6       32.18       32.66     11.01 o 
 -12  11   6        0.45       -0.20      8.47 o 
 -11  11   6       65.93       66.79      6.46 o 
 -10  11   6       16.10        9.77      6.97 o 
  -9  11   6       37.39       35.81      7.22 o 
  -8  11   6       55.60       62.29      8.67 o 
  -7  11   6       43.03       53.79      8.64 o 
  -6  11   6       55.47       57.90      8.95 o 
  -5  11   6      162.06      163.72      8.53 o 
  -4  11   6       50.85       58.77      7.50 o 
  -3  11   6        2.57        7.80      7.88 o 
  -2  11   6       43.41       31.21      9.98 o 
  -1  11   6        0.59       -4.08      8.20 o 
   0  11   6       35.11       34.54     12.16 o 
   1  11   6       63.78       60.11     15.49 o 
   2  11   6        9.51        5.06     16.27 o 
   3  11   6        0.13        2.07     16.33 o 
   4  11   6       11.56       30.17     15.74 o 
   5  11   6        0.26      -12.31     15.81 o 
   6  11   6       22.69        9.03     15.10 o 
   7  11   6        0.58      -15.21     15.21 o 
   8  11   6        5.38        1.56     13.40 o 
   9  11   6        7.88       18.28     12.76 o 
  10  11   6       19.26       22.54     11.61 o 
  -8  12   6       49.38       38.34      9.16 o 
  -7  12   6       22.70       37.78      8.00 o 
  -6  12   6        2.66       -1.29      8.34 o 
  -5  12   6        5.23        4.78      8.64 o 
  -4  12   6        0.07      -10.01     10.01 o 
  -3  12   6        4.33       -5.38     12.37 o 
  -2  12   6       41.42       48.69     14.43 o 
  -1  12   6       30.89       29.45     10.42 o 
   0  12   6       14.55       17.46      9.96 o 
   1  12   6        3.29       -2.65      9.33 o 
   2  12   6        1.07       -5.72      9.84 o 
   3  12   6       64.55       71.98      9.94 o 
   4  12   6       22.64       54.89     13.18 o 
   5  12   6       39.42       28.30     12.71 o 
   6  12   6       35.17       32.96     11.89 o 
 -22   1   7       14.57       10.50      5.06 o 
 -21   1   7        2.39       -1.21      4.94 o 
 -20   1   7        6.52       13.74      5.81 o 
 -19   1   7       11.68       11.28      9.04 o 
 -18   1   7       34.35       52.13     12.62 o 
 -17   1   7        0.46       -1.30      7.85 o 
 -16   1   7       51.82       45.75      8.20 o 
 -15   1   7       82.51       80.42      8.33 o 
 -14   1   7       13.97       -0.22      9.26 o 
 -13   1   7      464.26      426.85     21.63 o 
 -12   1   7      188.08      183.69     11.95 o 
 -11   1   7      118.27       97.27     11.75 o 
 -10   1   7      580.47      545.76     14.10 o 
  -9   1   7      970.21      934.13     17.68 o 
  -8   1   7      115.75      108.28     11.47 o 
  -7   1   7      206.36      193.82     13.54 o 
  -6   1   7      381.58      434.80     18.31 o 
  -5   1   7       18.74        5.10     11.33 o 
  -4   1   7      435.64      483.41     19.84 o 
  -3   1   7       25.87       16.83     11.49 o 
  -2   1   7      902.05      925.82     17.81 o 
  -1   1   7       66.88       50.77      7.64 o 
   0   1   7      156.69      139.74      8.12 o 
   1   1   7      275.32      289.62     11.19 o 
   2   1   7        9.12       21.90     12.64 o 
   3   1   7      507.07      553.16     14.67 o 
   4   1   7        7.38       16.93     10.11 o 
   5   1   7       91.09       85.65      8.29 o 
   6   1   7     1444.23     1320.26     19.36 o 
   7   1   7      263.41      252.59      9.50 o 
   8   1   7      381.19      340.90     13.66 o 
   9   1   7     1180.49     1067.74     26.86 o 
  10   1   7      342.97      310.88      9.98 o 
  11   1   7      152.87      159.86      8.17 o 
  12   1   7        0.06        7.24      8.28 o 
  13   1   7       34.09       30.30      8.47 o 
  14   1   7      225.48      219.15     12.55 o 
  15   1   7        0.38       15.71     11.30 o 
  16   1   7       17.30       23.15     12.68 o 
  17   1   7        1.03       11.43      9.74 o 
  18   1   7       28.19       25.91      9.00 o 
  19   1   7       54.18       59.01      7.97 o 
  20   1   7        5.82       -0.96     10.21 o 
 -22   2   7       22.19      -10.16     10.16 o 
 -21   2   7        0.36        3.10      4.99 o 
 -20   2   7        0.47       -5.77      7.27 o 
 -19   2   7       26.63       13.63      7.51 o 
 -18   2   7       13.55       -5.48     10.16 o 
 -17   2   7       44.57       40.27      8.26 o 
 -16   2   7       53.05       53.04      7.89 o 
 -15   2   7      227.38      191.38      8.32 o 
 -14   2   7        0.12       -1.52      8.48 o 
 -13   2   7       14.13        5.76     18.48 o 
 -12   2   7       92.74       86.47     13.54 o 
 -11   2   7      837.63      827.55     22.29 o 
 -10   2   7      522.64      510.30     22.92 o 
  -9   2   7       82.25       86.38      8.92 o 
  -8   2   7       69.97       83.25     11.16 o 
  -7   2   7       44.08       47.15      8.33 o 
  -6   2   7        0.27       -6.47      8.39 o 
  -5   2   7        4.51       -6.27     15.49 o 
  -4   2   7      263.12      243.02     11.38 o 
  -3   2   7      110.83       95.19      9.93 o 
  -2   2   7      197.82      192.61     10.40 o 
  -1   2   7      264.75      287.03     15.89 o 
   0   2   7       65.84       95.12     10.57 o 
   1   2   7      345.08      344.53     17.25 o 
   2   2   7        1.59        4.71     10.98 o 
   3   2   7        7.93        6.31     10.61 o 
   4   2   7       10.28       23.30     10.47 o 
   5   2   7       12.27       11.56      7.82 o 
   6   2   7      158.31      136.79     10.34 o 
   7   2   7      232.20      206.26     11.24 o 
   8   2   7      432.74      400.29     14.77 o 
   9   2   7      355.91      296.57     15.42 o 
  10   2   7      311.77      282.73     13.28 o 
  11   2   7        0.78        9.68     10.00 o 
  12   2   7      134.37      127.85     19.61 o 
  13   2   7       28.80       12.08     17.92 o 
  14   2   7      114.60       84.95     16.55 o 
  15   2   7        8.03       15.70     13.78 o 
  16   2   7       49.29       65.32     15.40 o 
  17   2   7       10.81       15.62     13.62 o 
  18   2   7        0.61       -1.96     11.64 o 
  19   2   7        3.59       -7.72     10.26 o 
  20   2   7       14.62       19.39      9.60 o 
 -21   3   7       15.38       12.12      7.66 o 
 -20   3   7       31.05       34.52      6.23 o 
 -19   3   7       39.21       26.56      9.25 o 
 -18   3   7        0.35       -9.93      9.93 o 
 -17   3   7       37.92       30.60      8.69 o 
 -16   3   7       17.48       25.77      9.35 o 
 -15   3   7        3.51        1.60      8.80 o 
 -14   3   7      138.93      139.88     10.88 o 
 -13   3   7       34.78       25.84     16.79 o 
 -12   3   7        0.54       22.81     13.59 o 
 -11   3   7      104.63       97.08      9.78 o 
 -10   3   7      324.19      339.94     11.80 o 
  -9   3   7      103.75       95.87      9.44 o 
  -8   3   7       11.13       26.50      8.85 o 
  -7   3   7      289.92      282.40     10.95 o 
  -6   3   7       58.17       69.66     11.77 o 
  -5   3   7       82.73       70.84      7.97 o 
  -4   3   7       30.56       21.24      9.49 o 
  -3   3   7        6.08       -1.68      9.24 o 
  -2   3   7       16.59       20.81     11.35 o 
  -1   3   7       29.29       28.24     11.25 o 
   0   3   7      455.75      450.77     19.46 o 
   1   3   7        6.30        0.04     12.32 o 
   2   3   7       29.06       36.69     12.28 o 
   3   3   7       26.51       20.74      7.95 o 
   4   3   7        5.90        7.66      8.00 o 
   5   3   7        0.55        6.07      7.53 o 
   6   3   7      957.74      971.12     15.41 o 
   7   3   7      168.24      146.79      8.45 o 
   8   3   7       50.89       46.08      8.16 o 
   9   3   7      117.49       90.88      8.89 o 
  10   3   7      664.47      651.24     15.38 o 
  11   3   7      108.37       98.44     16.26 o 
  12   3   7       48.17       51.63     18.97 o 
  13   3   7       13.07       27.63     17.73 o 
  14   3   7      101.81       94.15     16.70 o 
  15   3   7        0.26       -2.62     10.62 o 
  16   3   7        6.87        5.99     10.90 o 
  17   3   7       13.00       12.12      9.69 o 
  18   3   7       23.39       20.70      8.34 o 
  19   3   7        0.44       -7.16      7.35 o 
 -21   4   7       14.57       13.67     11.37 o 
 -20   4   7        3.55        2.01     11.06 o 
 -19   4   7        0.49       -4.91      8.13 o 
 -18   4   7        0.57        8.18     12.13 o 
 -17   4   7       10.80       16.88     23.51 o 
 -16   4   7       15.84       29.24     11.89 o 
 -15   4   7        0.02       -9.82      9.82 o 
 -14   4   7      113.91      145.60     12.87 o 
 -13   4   7       59.32       66.72     12.05 o 
 -12   4   7        9.72       28.36     14.97 o 
 -11   4   7      618.05      654.32     24.72 o 
 -10   4   7      411.30      466.85     13.34 o 
  -9   4   7      276.17      291.26     10.90 o 
  -8   4   7      283.63      250.96     11.14 o 
  -7   4   7      164.07      184.60      9.78 o 
  -6   4   7      128.53      125.60     13.48 o 
  -5   4   7        8.56        8.49      8.19 o 
  -4   4   7      283.92      330.20     13.13 o 
  -3   4   7        2.67       14.57      8.18 o 
  -2   4   7      156.86      155.83      8.17 o 
  -1   4   7       12.76       13.22      8.53 o 
   0   4   7       15.88       21.59      9.13 o 
   1   4   7      197.56      196.59     11.02 o 
   2   4   7      429.28      427.09     11.47 o 
   3   4   7       84.61       87.11      8.22 o 
   4   4   7       91.22      102.80      8.05 o 
   5   4   7       17.61       31.58      8.03 o 
   6   4   7      495.25      531.71     12.15 o 
   7   4   7     1922.82     1922.14     34.76 o 
   8   4   7      873.19      877.22     21.33 o 
   9   4   7        0.37       20.11     12.87 o 
  10   4   7       63.91       59.59     12.10 o 
  11   4   7      134.66      138.37     11.65 o 
  12   4   7       12.41        9.52     10.15 o 
  13   4   7        0.41       -4.94      9.37 o 
  14   4   7       18.64       25.81     11.14 o 
  15   4   7        6.17        7.04     13.80 o 
  16   4   7       27.92       21.70     10.29 o 
  17   4   7        0.16        6.90      9.67 o 
  18   4   7        0.58        5.58      9.31 o 
  19   4   7        2.81        7.53      6.89 o 
 -20   5   7       14.91       16.49     10.23 o 
 -19   5   7        0.06       -0.71     10.41 o 
 -18   5   7        2.84       12.36      8.84 o 
 -17   5   7       22.05       18.50      9.56 o 
 -16   5   7       24.37       20.82     10.28 o 
 -15   5   7        7.33       11.17     11.07 o 
 -14   5   7       65.96       64.51     13.91 o 
 -13   5   7       42.41       52.37     14.94 o 
 -12   5   7      111.37      100.61     18.08 o 
 -11   5   7      202.83      211.82     21.77 o 
 -10   5   7       21.56       36.81     12.31 o 
  -9   5   7      372.97      382.95     17.59 o 
  -8   5   7       92.66       88.91     11.89 o 
  -7   5   7       42.12       50.09     10.11 o 
  -6   5   7       42.40       24.22      9.85 o 
  -5   5   7       51.07       55.14      8.84 o 
  -4   5   7       95.20       93.57      9.21 o 
  -3   5   7       17.45       12.46      8.53 o 
  -2   5   7        0.35       12.24      9.08 o 
  -1   5   7       15.18       -0.48      8.03 o 
   0   5   7      289.46      297.69     13.30 o 
   1   5   7       46.55       38.82     14.47 o 
   2   5   7        0.01       -7.93      7.93 o 
   3   5   7      417.42      417.26     14.43 o 
   4   5   7      393.21      431.15     30.79 o 
   5   5   7       49.42       59.85     15.85 o 
   6   5   7      439.34      439.10     16.26 o 
   7   5   7     2390.88     2528.14     51.25 o 
   8   5   7      251.07      257.95     14.33 o 
   9   5   7        2.92       18.11     16.43 o 
  10   5   7      404.76      436.81     17.16 o 
  11   5   7      340.64      341.53     37.12 o 
  12   5   7       53.04       56.10     18.87 o 
  13   5   7        1.10      -12.21     16.27 o 
  14   5   7        1.39       17.05     16.32 o 
  15   5   7        3.48       12.64     11.95 o 
  16   5   7        3.22        3.51     10.12 o 
  17   5   7        5.46       15.10     11.01 o 
  18   5   7        0.01       17.46     10.93 o 
 -19   6   7        0.22       -3.25      9.34 o 
 -18   6   7       34.28       38.33     10.77 o 
 -17   6   7        9.70       11.05      9.09 o 
 -16   6   7        0.17        5.41     10.12 o 
 -15   6   7        1.05      -10.80     10.80 o 
 -14   6   7        8.24       14.69     17.14 o 
 -13   6   7        3.09        1.99     15.42 o 
 -12   6   7       52.29       71.63     22.02 o 
 -11   6   7       52.98       47.59      9.55 o 
 -10   6   7      199.84      185.72     15.17 o 
  -9   6   7       60.25       67.14     10.83 o 
  -8   6   7      384.92      417.85     15.93 o 
  -7   6   7       83.66       90.90     14.31 o 
  -6   6   7        3.61        8.98     12.29 o 
  -5   6   7       84.03       77.51     11.38 o 
  -4   6   7       24.53       32.75     10.96 o 
  -3   6   7      218.72      220.61     15.42 o 
  -2   6   7        0.61       -4.57     11.05 o 
  -1   6   7       27.17       20.99     11.68 o 
   0   6   7      664.56      650.98     18.50 o 
   1   6   7        2.64       13.48     13.80 o 
   2   6   7       47.03       30.23     14.58 o 
   3   6   7       26.61       27.09      9.67 o 
   4   6   7        3.46       20.61     11.88 o 
   5   6   7      154.65      162.94     12.68 o 
   6   6   7       80.69       84.19     10.64 o 
   7   6   7      117.13      116.72     10.16 o 
   8   6   7      248.99      275.22     14.33 o 
   9   6   7       30.78       10.92     22.46 o 
  10   6   7        8.28       -7.75     12.79 o 
  11   6   7      118.89      148.55     21.28 o 
  12   6   7       74.64       98.24     11.20 o 
  13   6   7        5.50        1.32     10.77 o 
  14   6   7        2.03        1.91     10.10 o 
  15   6   7       14.83       24.82      9.49 o 
  16   6   7       83.80      119.48      9.29 o 
  17   6   7       93.82      144.57     10.11 o 
 -18   7   7        7.52       -5.83     10.25 o 
 -17   7   7        1.25       10.16      8.57 o 
 -16   7   7        3.22        4.03      9.85 o 
 -15   7   7        4.44       -4.30     10.28 o 
 -14   7   7       11.69       15.26     17.22 o 
 -13   7   7        0.05        9.68     17.19 o 
 -12   7   7        0.82       -0.40     11.24 o 
 -11   7   7       66.64       63.26      7.97 o 
 -10   7   7      200.07      181.11      8.27 o 
  -9   7   7        0.48       -2.01      8.07 o 
  -8   7   7       81.20       81.50      8.38 o 
  -7   7   7       14.06       19.36      8.01 o 
  -6   7   7        0.16       10.15      9.53 o 
  -5   7   7       17.93       11.92     10.41 o 
  -4   7   7        1.56        3.07     13.01 o 
  -3   7   7        8.36        5.71     11.92 o 
  -2   7   7       24.41       40.62      9.71 o 
  -1   7   7        2.29        2.05      9.91 o 
   0   7   7        0.45       -3.59      9.63 o 
   1   7   7       15.51       25.26     17.15 o 
   2   7   7      146.98      162.29     16.38 o 
   3   7   7      205.32      218.08     17.51 o 
   4   7   7      464.12      499.43     36.16 o 
   5   7   7      275.72      290.26     14.67 o 
   6   7   7      244.62      245.98     19.52 o 
   7   7   7       45.53       23.99     18.78 o 
   8   7   7       49.47       35.16     18.21 o 
   9   7   7       41.16       40.86     12.32 o 
  10   7   7      128.64      135.03     26.59 o 
  11   7   7       24.56       33.77     11.57 o 
  12   7   7        0.15      -10.85     10.85 o 
  13   7   7        0.38        1.02      8.10 o 
  14   7   7        1.21       -1.98      9.55 o 
  15   7   7       24.38       21.02      8.58 o 
  16   7   7        2.89       -4.51     12.04 o 
 -16   8   7        3.33        6.06     10.05 o 
 -15   8   7        6.82       15.28      8.96 o 
 -14   8   7       10.05       15.66     15.34 o 
 -13   8   7      117.42       86.26     16.24 o 
 -12   8   7      226.12      238.76      9.49 o 
 -11   8   7      111.53      103.41      9.02 o 
 -10   8   7       62.92       67.69      8.25 o 
  -9   8   7        0.29        0.93      8.07 o 
  -8   8   7      301.03      336.33      9.25 o 
  -7   8   7        0.61       -1.20      8.09 o 
  -6   8   7       48.75       43.56      9.28 o 
  -5   8   7       23.45       21.07      8.95 o 
  -4   8   7        2.86       11.88     12.74 o 
  -3   8   7       78.58       65.12      8.63 o 
  -2   8   7      143.33      132.64      9.16 o 
  -1   8   7        0.07       -1.43     10.18 o 
   0   8   7       16.46       22.77     10.46 o 
   1   8   7       67.41       67.24     11.64 o 
   2   8   7      251.33      285.64     13.29 o 
   3   8   7       21.90       34.36     13.29 o 
   4   8   7       22.03       31.91     13.55 o 
   5   8   7      155.83      145.84     12.86 o 
   6   8   7      125.30      119.99     12.63 o 
   7   8   7       93.81      102.68     12.77 o 
   8   8   7      694.70      674.03     19.11 o 
   9   8   7      194.20      209.25     12.17 o 
  10   8   7        9.31        3.21     12.50 o 
  11   8   7        2.43        7.05     13.54 o 
  12   8   7       54.11       70.91     10.08 o 
  13   8   7       17.67       13.53      9.26 o 
  14   8   7        0.59        9.52     11.67 o 
 -14   9   7        8.54       17.80     10.27 o 
 -13   9   7       56.13       54.07      7.62 o 
 -12   9   7       39.20       53.50      9.37 o 
 -11   9   7      239.40      255.73      9.55 o 
 -10   9   7      226.59      258.89      8.34 o 
  -9   9   7       40.59       47.16      8.68 o 
  -8   9   7       21.63       15.03      8.83 o 
  -7   9   7       29.08       24.40      9.52 o 
  -6   9   7       15.49       10.07      7.95 o 
  -5   9   7        5.18       11.78      7.91 o 
  -4   9   7        0.88       -2.99      8.05 o 
  -3   9   7       15.78       -0.98     10.31 o 
  -2   9   7        0.13       12.26     10.34 o 
  -1   9   7        8.50        2.01     13.58 o 
   0   9   7        9.89       -3.18     13.24 o 
   1   9   7        2.82       19.47     11.62 o 
   2   9   7       22.50       31.77     12.02 o 
   3   9   7        3.01       -1.36     17.64 o 
   4   9   7       76.33      100.41     16.57 o 
   5   9   7      151.48      131.02     18.21 o 
   6   9   7      365.12      331.02     19.05 o 
   7   9   7        8.75       28.74     11.79 o 
   8   9   7       14.30       19.17     14.34 o 
   9   9   7        4.01       19.96     10.80 o 
  10   9   7       78.31       95.92      9.82 o 
  11   9   7       22.55       32.41     18.39 o 
  12   9   7        4.56       14.69      8.86 o 
  13   9   7       19.72       24.99     10.79 o 
 -12  10   7       39.19       40.67      7.89 o 
 -11  10   7        7.15        7.43      6.70 o 
 -10  10   7        1.27        2.26      6.77 o 
  -9  10   7        0.05        1.73      6.97 o 
  -8  10   7       12.00       15.11      8.47 o 
  -7  10   7        0.76       10.66     10.20 o 
  -6  10   7        1.82       10.91      8.92 o 
  -5  10   7        0.93       11.86     10.10 o 
  -4  10   7        3.32       -6.38      9.11 o 
  -3  10   7       11.48        5.59      8.98 o 
  -2  10   7        1.66        5.20     12.81 o 
  -1  10   7       15.82        7.88     15.20 o 
   0  10   7        3.68        4.45     12.94 o 
   1  10   7        8.58        6.80     11.60 o 
   2  10   7        5.29       -8.47     16.13 o 
   3  10   7      206.73      223.36     16.03 o 
   4  10   7       11.27       -4.41     16.82 o 
   5  10   7       22.35        7.28     14.01 o 
   6  10   7       11.04        2.12     14.39 o 
   7  10   7       16.96       15.77     13.14 o 
   8  10   7        1.21      -14.44     14.44 o 
   9  10   7        0.00       -9.98      9.98 o 
  10  10   7       57.92       61.40     16.31 o 
  -9  11   7        1.62       -4.61      8.52 o 
  -8  11   7        0.48        3.62      7.90 o 
  -7  11   7        7.85        9.53     10.80 o 
  -6  11   7       52.75       62.87      8.03 o 
  -5  11   7       66.88       65.91      8.23 o 
  -4  11   7        0.19        9.15      8.44 o 
  -3  11   7       23.19       38.86      8.58 o 
  -2  11   7       10.48       25.03     13.30 o 
  -1  11   7      126.54      155.10     10.03 o 
   0  11   7       18.89       18.90     12.68 o 
   1  11   7       36.48       38.19     14.19 o 
   2  11   7       23.94        3.98     14.92 o 
   3  11   7        5.31       14.27     14.48 o 
   4  11   7        3.15       -7.76     13.85 o 
   5  11   7        0.42        4.23     13.69 o 
   6  11   7       16.32        4.49     13.48 o 
   7  11   7      156.25      165.77     11.64 o 
 -20   0   8      151.06      152.22      7.51 o 
 -19   0   8       76.94       96.78     10.57 o 
 -18   0   8       29.52       32.50     12.57 o 
 -17   0   8       68.99       91.58      9.74 o 
 -16   0   8       34.23       34.37      9.88 o 
 -15   0   8      493.83      431.78     15.24 o 
 -14   0   8       18.13        0.65     11.29 o 
 -13   0   8       97.00       63.93     13.61 o 
 -12   0   8      508.04      457.69     16.33 o 
 -11   0   8       59.68       48.64      9.64 o 
 -10   0   8     1133.08     1000.08     26.50 o 
  -9   0   8       31.53       34.28     18.04 o 
  -8   0   8      101.23      112.42     17.15 o 
  -7   0   8        2.23       24.14     15.73 o 
  -6   0   8       95.42       76.64     14.47 o 
  -5   0   8       21.56        2.25     13.60 o 
  -4   0   8      450.41      430.85     18.86 o 
  -3   0   8      600.81      619.82     22.70 o 
  -2   0   8        0.24      -12.33     12.33 o 
  -1   0   8      587.27      549.12     21.80 o 
   0   0   8       11.26        8.00     14.14 o 
   1   0   8     2633.00     2699.07     46.39 o 
   2   0   8       35.71       29.61     14.50 o 
   3   0   8        2.67        7.24     13.84 o 
   4   0   8      662.69      685.92     24.43 o 
   5   0   8       58.69       61.52     15.50 o 
   6   0   8     1678.46     1634.92     38.66 o 
   7   0   8        6.92        7.49     10.81 o 
   8   0   8      271.02      274.58     13.06 o 
   9   0   8       32.60       44.04     12.23 o 
  10   0   8      124.21      132.29     11.75 o 
  11   0   8       26.28       29.14     12.03 o 
  12   0   8      295.79      286.42     13.22 o 
  13   0   8      245.10      231.79     12.17 o 
  14   0   8        6.01        2.84     10.68 o 
  15   0   8      201.10      227.27     15.91 o 
  16   0   8        9.98       15.31     14.25 o 
  17   0   8      129.00      144.38     12.00 o 
  18   0   8        1.45        8.19     11.37 o 
 -20   1   8       14.78       12.82      4.62 o 
 -19   1   8      121.71      112.09      9.09 o 
 -18   1   8       12.23       17.75      8.32 o 
 -17   1   8       72.10       58.25      7.94 o 
 -16   1   8        6.52       -0.43      8.30 o 
 -15   1   8       32.64       22.35      7.72 o 
 -14   1   8        1.62       -8.32      8.32 o 
 -13   1   8       32.13       11.71     10.88 o 
 -12   1   8      133.36      130.90      9.28 o 
 -11   1   8       26.13       25.78      8.47 o 
 -10   1   8       15.28       20.46     10.49 o 
  -9   1   8       28.41       35.21     10.59 o 
  -8   1   8      201.53      189.69     11.51 o 
  -7   1   8        0.33        4.06     11.28 o 
  -6   1   8       57.71       41.36     11.71 o 
  -5   1   8       80.21       74.11      9.88 o 
  -4   1   8       52.78       53.82     11.45 o 
  -3   1   8      647.24      582.00     36.86 o 
  -2   1   8      187.48      183.32     26.34 o 
  -1   1   8        0.17       -5.55     10.95 o 
   0   1   8       92.97       86.30      9.68 o 
   1   1   8        1.71       -0.04      8.91 o 
   2   1   8        1.43       -2.18      8.12 o 
   3   1   8        0.06       -5.22     10.14 o 
   4   1   8        5.82       12.66      9.25 o 
   5   1   8        1.87       11.26      8.76 o 
   6   1   8      928.57      856.73     23.36 o 
   7   1   8        0.88       -4.02      9.32 o 
   8   1   8     1331.75     1283.44     35.53 o 
   9   1   8       57.48       42.29      8.51 o 
  10   1   8       57.81       45.54      8.71 o 
  11   1   8       29.92       31.50     10.04 o 
  12   1   8      129.07      107.71      8.62 o 
  13   1   8        3.00        4.32      8.06 o 
  14   1   8        7.25       20.57      9.47 o 
  15   1   8       21.84       28.18     10.18 o 
  16   1   8        3.12       10.42     18.09 o 
  17   1   8        0.21        4.68     12.78 o 
  18   1   8        0.04       -8.34     10.20 o 
 -20   2   8       12.31       11.09      4.83 o 
 -19   2   8       35.32       41.97      6.17 o 
 -18   2   8       15.42       12.12      8.40 o 
 -17   2   8        0.68       -1.67      7.72 o 
 -16   2   8        8.92        5.46      6.97 o 
 -15   2   8        6.14        9.18      7.80 o 
 -14   2   8       29.12       25.15      8.19 o 
 -13   2   8      130.65      115.46      9.71 o 
 -12   2   8      333.95      337.63     11.25 o 
 -11   2   8       94.52      107.08     12.81 o 
 -10   2   8      131.41      110.60     11.57 o 
  -9   2   8       71.22       71.51     10.26 o 
  -8   2   8       48.92       55.89     14.60 o 
  -7   2   8        0.12        2.39      9.69 o 
  -6   2   8        3.75        3.97      9.68 o 
  -5   2   8      115.25      102.51     11.23 o 
  -4   2   8       23.64       14.29      9.39 o 
  -3   2   8       82.67       60.20      8.73 o 
  -2   2   8      163.01      141.13     10.70 o 
  -1   2   8      247.00      265.78     10.58 o 
   0   2   8      240.90      236.48     11.95 o 
   1   2   8      401.59      376.05     26.30 o 
   2   2   8        0.12       -0.06     10.82 o 
   3   2   8       16.33        7.22     10.29 o 
   4   2   8        2.93       -0.38      9.08 o 
   5   2   8       10.06        4.97     11.87 o 
   6   2   8      106.31       84.77     11.95 o 
   7   2   8       10.84        7.30     11.02 o 
   8   2   8       30.26       25.15     11.91 o 
   9   2   8        7.39        1.00      8.16 o 
  10   2   8      305.47      286.98     13.00 o 
  11   2   8        5.69       -6.51      9.15 o 
  12   2   8        4.65        2.23     12.21 o 
  13   2   8        0.55       -3.11     11.91 o 
  14   2   8      145.13      178.37     15.77 o 
  15   2   8       62.60       81.08     12.77 o 
  16   2   8        0.42        7.89     12.18 o 
  17   2   8        3.25        1.11     10.72 o 
  18   2   8        9.08       10.76      9.88 o 
 -20   3   8        2.51       11.69      9.70 o 
 -19   3   8        0.09        3.90      7.27 o 
 -18   3   8        6.19       -8.18      8.18 o 
 -17   3   8       83.49       66.48      9.38 o 
 -16   3   8        5.70        4.71      8.16 o 
 -15   3   8        0.28       -4.82      8.21 o 
 -14   3   8       22.26       14.78      8.22 o 
 -13   3   8       54.84       59.95      8.63 o 
 -12   3   8      475.63      403.42     24.62 o 
 -11   3   8        5.37       19.46     10.10 o 
 -10   3   8        0.10        4.45     10.89 o 
  -9   3   8      175.25      179.23     13.43 o 
  -8   3   8      478.55      501.50     13.97 o 
  -7   3   8        2.11        2.42      9.90 o 
  -6   3   8      394.40      421.80     14.91 o 
  -5   3   8       19.70       14.44      9.44 o 
  -4   3   8        9.97       12.08      9.74 o 
  -3   3   8       40.43       34.95     10.25 o 
  -2   3   8       20.44       15.27      9.61 o 
  -1   3   8       12.47       12.65      9.53 o 
   0   3   8        0.01       12.67     10.60 o 
   1   3   8       36.53       30.48     11.29 o 
   2   3   8       42.60       44.07     11.04 o 
   3   3   8      226.27      207.23     11.66 o 
   4   3   8      137.47      131.19      9.00 o 
   5   3   8        3.48       -1.83      8.25 o 
   6   3   8       18.89       13.92      9.55 o 
   7   3   8     1947.47     1949.04     46.24 o 
   8   3   8     1090.21     1135.29     32.70 o 
   9   3   8        0.32      -10.11     10.11 o 
  10   3   8       30.75       27.70     10.38 o 
  11   3   8        1.17       -9.91     10.10 o 
  12   3   8       25.96       58.68     16.00 o 
  13   3   8       49.55       40.96     15.73 o 
  14   3   8       10.93       -7.36     14.49 o 
  15   3   8       71.40       91.65     14.67 o 
  16   3   8        4.18       11.10     13.35 o 
  17   3   8       69.31       95.26     10.54 o 
 -19   4   8       23.84       25.23      7.13 o 
 -18   4   8        1.81       -0.19      8.19 o 
 -17   4   8       14.99       22.49      8.44 o 
 -16   4   8        2.39       17.23     10.11 o 
 -15   4   8        7.69        0.15      7.65 o 
 -14   4   8       27.39       36.33      8.22 o 
 -13   4   8        4.26        0.40      9.47 o 
 -12   4   8       22.61       13.07     12.31 o 
 -11   4   8      662.23      614.38     14.96 o 
 -10   4   8       36.98       32.23      9.89 o 
  -9   4   8      197.31      203.88     10.86 o 
  -8   4   8       10.90        4.68     12.55 o 
  -7   4   8        7.89       -1.21     10.86 o 
  -6   4   8       31.58       28.45     13.81 o 
  -5   4   8       57.17       48.88      9.94 o 
  -4   4   8      124.78      100.46      9.44 o 
  -3   4   8        2.44        8.01      9.28 o 
  -2   4   8       80.26       79.37      8.88 o 
  -1   4   8       12.65       12.80      8.97 o 
   0   4   8      577.75      572.91     30.91 o 
   1   4   8        7.44        7.18     12.06 o 
   2   4   8      188.35      202.39     16.45 o 
   3   4   8       17.73        6.30     20.15 o 
   4   4   8       88.54       97.89      9.46 o 
   5   4   8      750.56      771.24     16.30 o 
   6   4   8       39.59       22.91      9.31 o 
   7   4   8        4.11       14.81     19.35 o 
   8   4   8      193.85      214.34     15.47 o 
   9   4   8       93.81       91.30     12.91 o 
  10   4   8        0.38       -5.79     24.81 o 
  11   4   8      114.66      148.20     25.63 o 
  12   4   8       24.49       28.57     11.83 o 
  13   4   8        3.59       -1.60     16.30 o 
  14   4   8       96.93      122.68     15.14 o 
  15   4   8       10.28       40.22     14.58 o 
  16   4   8       35.02       42.43     12.82 o 
  17   4   8        2.97       -0.94     11.33 o 
 -18   5   8       18.25       10.00     14.17 o 
 -17   5   8        9.29       13.81      8.58 o 
 -16   5   8        3.06        5.27      9.29 o 
 -15   5   8        0.71       11.85     10.43 o 
 -14   5   8        2.23       -8.53     10.58 o 
 -13   5   8       71.09       86.25     15.43 o 
 -12   5   8        4.94       13.14     15.32 o 
 -11   5   8        2.91        4.05     11.43 o 
 -10   5   8       19.65       31.06     12.14 o 
  -9   5   8       50.02       40.60     12.18 o 
  -8   5   8        0.78       14.68     10.78 o 
  -7   5   8      260.13      269.42     17.81 o 
  -6   5   8       25.24       37.40      9.60 o 
  -5   5   8       27.59       28.95      9.49 o 
  -4   5   8       11.96       -6.68     10.61 o 
  -3   5   8      135.61      136.61     10.51 o 
  -2   5   8      417.65      405.59     12.56 o 
  -1   5   8      336.30      316.56     11.48 o 
   0   5   8       47.90       31.57     19.08 o 
   1   5   8        3.72       -3.54     11.40 o 
   2   5   8      117.50       97.68     15.34 o 
   3   5   8      856.75      896.77     25.45 o 
   4   5   8       12.52       18.95     12.34 o 
   5   5   8      212.48      211.49     15.47 o 
   6   5   8      140.70      137.28     12.22 o 
   7   5   8      967.41      998.24     34.42 o 
   8   5   8      132.92      163.35     13.49 o 
   9   5   8       41.28       57.52     12.79 o 
  10   5   8        4.19       -7.98     11.84 o 
  11   5   8       25.79       17.72     10.00 o 
  12   5   8       32.82       24.16      9.16 o 
  13   5   8       70.22       97.81      9.10 o 
  14   5   8        8.70       25.60      8.18 o 
  15   5   8       30.93       37.75      9.89 o 
  16   5   8        0.28        4.14     11.11 o 
 -17   6   8        1.02        4.71     10.88 o 
 -16   6   8        2.89       -5.67     12.55 o 
 -15   6   8        5.23       21.77     13.09 o 
 -14   6   8        1.52       16.89     15.27 o 
 -13   6   8      153.13      130.14     12.67 o 
 -12   6   8       17.87       29.19     10.48 o 
 -11   6   8       57.84       54.03      9.40 o 
 -10   6   8      525.65      530.77     23.18 o 
  -9   6   8       31.05        6.12     12.87 o 
  -8   6   8       37.85       19.93      9.87 o 
  -7   6   8       19.86        5.63      9.11 o 
  -6   6   8       25.86       25.12      9.71 o 
  -5   6   8       12.24        6.28      8.58 o 
  -4   6   8       22.37       22.26      9.16 o 
  -3   6   8       37.84       41.90      9.79 o 
  -2   6   8       96.16       94.04      9.54 o 
  -1   6   8       21.45       19.01      8.96 o 
   0   6   8       86.58       76.41     14.30 o 
   1   6   8       53.92       49.20     23.42 o 
   2   6   8      112.05      125.60     11.20 o 
   3   6   8       11.62        5.70     12.85 o 
   4   6   8       93.32       81.89     12.44 o 
   5   6   8      395.64      380.96     14.79 o 
   6   6   8      828.24      807.52     21.06 o 
   7   6   8       18.63        3.37     17.83 o 
   8   6   8      261.96      228.56     18.44 o 
   9   6   8       78.14       53.39     16.28 o 
  10   6   8       17.39       -4.19     16.83 o 
  12   6   8       10.78       -1.96     13.55 o 
  13   6   8        0.18      -12.26     13.54 o 
  14   6   8       32.55       31.14     11.89 o 
  15   6   8        9.95       26.74     12.49 o 
 -15   7   8        0.55       19.75     11.90 o 
 -14   7   8        5.07        3.84     13.80 o 
 -13   7   8      104.90       93.56     12.32 o 
 -12   7   8        8.10       13.93     13.95 o 
 -11   7   8      105.68      114.54     10.75 o 
 -10   7   8       42.47       52.42      9.03 o 
  -9   7   8       62.75       67.44      7.62 o 
  -8   7   8        3.03        1.47      6.94 o 
  -7   7   8      281.77      290.83      7.73 o 
  -6   7   8        9.39       17.26      7.95 o 
  -5   7   8       45.21       46.87      7.73 o 
  -4   7   8       10.02       19.76      7.80 o 
  -3   7   8        0.46        5.20      7.71 o 
  -2   7   8      169.86      154.44      7.67 o 
  -1   7   8       19.14       14.38     10.36 o 
   0   7   8        9.64        8.87     13.44 o 
   1   7   8       56.86       26.42     13.40 o 
   2   7   8       18.19        3.59     16.04 o 
   3   7   8       21.56       16.51     23.07 o 
   4   7   8      271.47      251.07     26.61 o 
   5   7   8       45.67       34.16     14.84 o 
   6   7   8       74.67       76.33     11.48 o 
   7   7   8      413.61      449.93     23.05 o 
   8   7   8       18.14        4.15     15.51 o 
   9   7   8       33.66       11.04     14.99 o 
  10   7   8        1.92      -12.03     15.10 o 
  11   7   8       14.77       -1.14      9.49 o 
  12   7   8       18.46       16.61      8.51 o 
  13   7   8       14.40       18.67      8.77 o 
  14   7   8       26.11       35.93     11.24 o 
 -14   8   8        7.23       23.42      8.01 o 
 -13   8   8        8.05        0.83      7.60 o 
 -12   8   8       66.17       76.65      9.78 o 
 -11   8   8        1.49       12.31      9.93 o 
 -10   8   8       23.19       12.18      8.60 o 
  -9   8   8       29.71       39.26      7.13 o 
  -8   8   8        2.19        3.00      7.29 o 
  -7   8   8        0.44       -7.51      8.08 o 
  -6   8   8        0.72        0.12      7.22 o 
  -5   8   8       34.02       20.08      7.15 o 
  -4   8   8        3.65       -3.37      7.96 o 
  -3   8   8        5.73        6.40      7.32 o 
  -2   8   8        0.84        8.51      7.61 o 
  -1   8   8        0.28       -0.90      8.50 o 
   0   8   8       42.75       39.06     22.84 o 
   1   8   8        3.36       19.52     12.41 o 
   2   8   8        5.50       -1.29     21.21 o 
   3   8   8       33.06       35.62     11.50 o 
   4   8   8       15.31       21.64     12.93 o 
   5   8   8       24.54       17.33      9.47 o 
   6   8   8        0.41        2.68     11.11 o 
   7   8   8        0.36        9.31     11.49 o 
   8   8   8        0.59       -6.43     10.21 o 
   9   8   8        1.49        4.38      9.74 o 
  10   8   8        9.95       18.38     10.01 o 
  11   8   8      163.01      195.62      9.10 o 
  12   8   8       10.31       12.34     16.11 o 
 -12   9   8       16.97       17.19     11.24 o 
 -11   9   8        5.34        9.49      7.50 o 
 -10   9   8       14.19        7.86      5.86 o 
  -9   9   8      104.99      112.26      8.29 o 
  -8   9   8       10.14        5.36     11.77 o 
  -7   9   8        5.31        7.79      7.98 o 
  -6   9   8       62.61       74.45      7.57 o 
  -5   9   8        4.85       -1.08      7.47 o 
  -4   9   8       51.44       45.00      7.34 o 
  -3   9   8        6.64       11.43      7.69 o 
  -2   9   8       14.76       10.58      8.13 o 
  -1   9   8       47.19       33.36      9.26 o 
   0   9   8        3.31        6.82      9.13 o 
   1   9   8       72.24       57.19     16.84 o 
   2   9   8       90.50       84.37     11.55 o 
   3   9   8       15.32       35.90     16.44 o 
   4   9   8       19.03       32.43     16.21 o 
   5   9   8        0.64        4.49     14.50 o 
   6   9   8       60.56       52.20     13.45 o 
   7   9   8      159.93      163.90     11.32 o 
   8   9   8        0.29       -9.77      9.77 o 
   9   9   8       34.68       52.71      9.27 o 
  10   9   8       29.94       34.98      7.76 o 
  -9  10   8       51.36       78.33      8.87 o 
  -8  10   8        3.12        0.40      7.43 o 
  -7  10   8        0.07       -2.61     11.26 o 
  -6  10   8       15.15       12.98      9.31 o 
  -5  10   8      163.99      174.97     11.57 o 
  -4  10   8       32.33       23.15      9.40 o 
  -3  10   8       15.90       10.64      9.42 o 
  -2  10   8        0.04        4.79     10.74 o 
  -1  10   8        4.57        1.22      8.29 o 
   0  10   8       57.91       41.33      9.88 o 
   1  10   8       18.63       11.54     12.67 o 
   2  10   8        1.22        0.46      9.34 o 
   3  10   8        0.20      -10.58     12.84 o 
   4  10   8        1.62       -5.26     13.76 o 
   5  10   8      212.58      225.18     13.46 o 
   6  10   8        1.48       11.65     12.48 o 
   7  10   8        7.18       -5.04      8.66 o 
  -1  11   8        2.76        1.34     11.42 o 
 -18   1   9        1.28        1.76      6.91 o 
 -17   1   9        1.85       -0.61      6.97 o 
 -16   1   9        2.98        9.32      6.30 o 
 -15   1   9       23.88       19.31      6.62 o 
 -14   1   9        0.79       -6.57      7.53 o 
 -13   1   9       40.66       46.96      7.85 o 
 -12   1   9       65.64       64.94      7.49 o 
 -11   1   9      129.13      130.54      8.34 o 
 -10   1   9       24.15       33.66      7.38 o 
  -9   1   9       15.39       22.03     10.02 o 
  -8   1   9      238.09      253.77     10.39 o 
  -7   1   9        0.83        4.19      9.92 o 
  -6   1   9       54.79       62.64     10.04 o 
  -5   1   9        4.57        1.86     10.68 o 
  -4   1   9        1.86       16.62     12.68 o 
  -3   1   9      102.21       97.87     14.24 o 
  -2   1   9        0.65       10.20     11.19 o 
  -1   1   9      267.52      263.21     29.01 o 
   0   1   9       55.85       51.90     14.55 o 
   1   1   9       24.53       36.92     13.78 o 
   2   1   9        4.48       11.56     16.66 o 
   3   1   9        1.09       -0.17      8.44 o 
   4   1   9        6.09       18.67      8.93 o 
   5   1   9      588.63      553.40     12.50 o 
   6   1   9        1.55        0.19      7.82 o 
   7   1   9        0.71       -3.02      7.54 o 
   8   1   9      262.84      267.41      9.33 o 
   9   1   9      127.57      116.31      7.68 o 
  10   1   9       43.63       43.74      7.73 o 
  11   1   9        0.36       -3.58      8.21 o 
  12   1   9        0.58       -5.10      8.16 o 
  13   1   9        0.38        3.34      8.80 o 
  14   1   9       79.33       80.03     13.69 o 
  15   1   9       59.89       92.32     11.64 o 
  16   1   9        0.51       10.31     11.39 o 
 -18   2   9        0.09        4.79     11.25 o 
 -17   2   9       18.47       19.31      6.65 o 
 -16   2   9       19.54       15.73      6.12 o 
 -15   2   9       20.77       17.15      6.68 o 
 -14   2   9        1.40        1.58      7.25 o 
 -13   2   9       46.50       40.23      9.73 o 
 -12   2   9        0.25       -2.45      6.92 o 
 -11   2   9        2.21        9.61      8.03 o 
 -10   2   9       97.66       89.03      8.78 o 
  -9   2   9       66.86       51.57     10.00 o 
  -8   2   9        0.41       15.02     11.56 o 
  -7   2   9        5.08       17.55     12.17 o 
  -6   2   9       49.48       49.39      9.57 o 
  -5   2   9        1.30       -7.00     10.41 o 
  -4   2   9        1.72        0.96     10.17 o 
  -3   2   9       11.95        2.76      8.36 o 
  -2   2   9        0.19       -2.49     12.34 o 
  -1   2   9        0.85        1.60     15.94 o 
   0   2   9      129.08      125.16     12.72 o 
   1   2   9       16.31        5.06      9.16 o 
   2   2   9       57.46       47.46     11.88 o 
   3   2   9        0.43       -7.43     12.73 o 
   4   2   9       74.67      103.74     12.15 o 
   5   2   9        3.31        0.41     10.25 o 
   6   2   9       34.18       27.93      9.66 o 
   7   2   9       79.60       83.13     10.29 o 
   8   2   9       45.94       48.42      9.94 o 
   9   2   9        9.27        4.12      7.95 o 
  10   2   9        1.35       -1.36      9.08 o 
  11   2   9        7.37       12.66     11.79 o 
  12   2   9       16.33       13.47     11.17 o 
  13   2   9        0.69        5.79     14.21 o 
  14   2   9        5.82       18.34     11.95 o 
  15   2   9        0.06        9.15     11.44 o 
  16   2   9        0.12        4.58     10.21 o 
 -17   3   9        0.00        2.95      7.48 o 
 -16   3   9        0.29       -7.10      7.10 o 
 -15   3   9        1.02       -6.00      7.39 o 
 -14   3   9       14.09        9.15      8.01 o 
 -13   3   9        1.05       -0.17     12.09 o 
 -12   3   9       43.04       28.42      7.93 o 
 -11   3   9        2.93       -0.11      8.09 o 
 -10   3   9       31.75       34.62      8.57 o 
  -9   3   9       50.99       52.05      9.55 o 
  -8   3   9        7.40       16.64      9.84 o 
  -7   3   9        7.53        3.45      9.03 o 
  -6   3   9        0.06        3.12      8.39 o 
  -5   3   9        1.99        6.49      9.14 o 
  -4   3   9      156.01      157.54     11.86 o 
  -3   3   9        0.53       -8.55      8.55 o 
  -2   3   9        6.11        5.41      7.96 o 
  -1   3   9       29.41       34.28      9.54 o 
   0   3   9       20.93       18.02      8.76 o 
   1   3   9        1.48       -9.02      9.93 o 
   2   3   9       76.03       87.57      9.13 o 
   3   3   9        4.47       10.37      9.76 o 
   4   3   9      173.91      170.11     12.49 o 
   5   3   9       93.27       99.44     24.33 o 
   6   3   9      197.53      209.77     10.12 o 
   7   3   9       18.00       -0.69     10.11 o 
   8   3   9       88.03       85.31      9.65 o 
   9   3   9       27.22       28.18      9.38 o 
  10   3   9       55.62       56.40     11.66 o 
  11   3   9        4.39       10.60      9.56 o 
  12   3   9        5.96       -6.88     14.78 o 
  13   3   9        0.61        8.19     13.29 o 
  14   3   9       28.69       19.64     13.54 o 
  15   3   9       15.34       38.89     11.99 o 
 -17   4   9        0.11       -9.90      9.90 o 
 -16   4   9        4.39       -4.42     10.60 o 
 -15   4   9       45.47       44.06      9.04 o 
 -14   4   9       13.38        6.05      7.96 o 
 -13   4   9       58.66       56.36      8.28 o 
 -12   4   9       66.98       59.38      7.88 o 
 -11   4   9        0.31        1.61      8.06 o 
 -10   4   9       75.91       72.74      9.63 o 
  -9   4   9       10.29       14.39      8.82 o 
  -8   4   9       35.07       39.66      8.69 o 
  -7   4   9        6.62        1.70      7.51 o 
  -6   4   9       81.04       96.85      7.92 o 
  -5   4   9        8.75        9.52      8.52 o 
  -4   4   9       17.82       15.17     11.58 o 
  -3   4   9       89.74       68.83      8.11 o 
  -2   4   9      270.40      292.48      7.93 o 
  -1   4   9      137.00      165.09      8.19 o 
   0   4   9        5.23        1.93      8.28 o 
   1   4   9       28.21       30.54      7.97 o 
   2   4   9        9.42       12.02      7.85 o 
   3   4   9      428.44      433.81     10.16 o 
   4   4   9      105.61      105.49      9.68 o 
   5   4   9      265.50      271.60     13.21 o 
   6   4   9        1.78        6.76     12.31 o 
   7   4   9      190.81      214.67     12.38 o 
   8   4   9       21.42       21.91     10.95 o 
   9   4   9        0.94        4.64      9.44 o 
  10   4   9        0.63        7.07      9.81 o 
  11   4   9       15.58        4.03     11.42 o 
  12   4   9       38.11       26.21     10.14 o 
  13   4   9        4.47        6.18     13.54 o 
  14   4   9       12.15       15.93     13.18 o 
 -16   5   9        7.32       -4.64     10.91 o 
 -15   5   9        0.09        3.68     12.06 o 
 -14   5   9        0.72       -2.88     12.24 o 
 -13   5   9       13.67       15.83      8.09 o 
 -12   5   9        2.26       -2.27     13.08 o 
 -11   5   9       30.71       32.18     11.26 o 
 -10   5   9        3.27        0.22     11.31 o 
  -9   5   9       29.31       36.49     10.75 o 
  -8   5   9        4.52       -0.20      9.38 o 
  -7   5   9       18.08        9.80      8.57 o 
  -6   5   9        7.80       16.39      8.60 o 
  -5   5   9       14.36       12.33      8.99 o 
  -4   5   9       28.80       32.10      7.83 o 
  -3   5   9       27.11       21.49      9.27 o 
  -2   5   9       22.72       32.33     12.24 o 
  -1   5   9      244.70      268.64      9.42 o 
   0   5   9       97.09      109.57      8.86 o 
   1   5   9      594.45      580.07     13.11 o 
   2   5   9      184.74      191.04      8.75 o 
   3   5   9      200.74      191.57     10.18 o 
   4   5   9       51.36       64.81      9.53 o 
   5   5   9       42.89       49.55     11.96 o 
   6   5   9      106.42      100.41     13.98 o 
   7   5   9        3.47       -2.76     11.87 o 
   8   5   9       13.28        2.43     13.05 o 
   9   5   9       75.87       79.64      9.46 o 
  10   5   9        4.79       11.81     11.01 o 
  11   5   9        0.55       15.75     14.07 o 
  12   5   9        6.90        7.74      9.46 o 
  13   5   9        0.11       10.24      9.22 o 
 -15   6   9       10.37       21.32     11.28 o 
 -14   6   9        0.00       10.36     12.44 o 
 -13   6   9        0.04      -10.54     16.25 o 
 -12   6   9       71.70       64.19      7.65 o 
 -11   6   9      167.01      172.83     21.45 o 
 -10   6   9       32.25       14.11      8.42 o 
  -9   6   9        0.06        2.59      7.34 o 
  -8   6   9       26.79       34.12      8.45 o 
  -7   6   9       61.24       70.34      7.96 o 
  -6   6   9       32.75       36.79      8.44 o 
  -5   6   9        3.54       -1.13      7.95 o 
  -4   6   9       24.78       29.71      8.62 o 
  -3   6   9        7.40       10.22      9.12 o 
  -2   6   9        9.91        4.01      8.79 o 
  -1   6   9        8.54       22.84      9.47 o 
   0   6   9       10.91       13.08     10.38 o 
   1   6   9        0.14       16.12      8.85 o 
   2   6   9        5.71        9.89      8.57 o 
   3   6   9       12.33        8.54      8.89 o 
   4   6   9       29.13       26.00      9.24 o 
   5   6   9      346.76      365.01     14.02 o 
   6   6   9        0.11        0.50     11.03 o 
   7   6   9        5.18        0.65     15.69 o 
   8   6   9       69.38       76.01     14.44 o 
   9   6   9       53.14       44.27     14.41 o 
  10   6   9        9.16       10.98     12.18 o 
  11   6   9        0.19       10.33     11.64 o 
  12   6   9       69.96       91.61     11.26 o 
 -13   7   9       29.63       24.72     11.22 o 
 -12   7   9       44.12       20.09     15.27 o 
 -11   7   9        4.99       28.40     11.56 o 
 -10   7   9        0.50       -3.00     12.90 o 
  -9   7   9        1.40       -7.93      7.93 o 
  -8   7   9        0.91       -2.34      7.55 o 
  -7   7   9        1.05        7.54      7.76 o 
  -6   7   9        8.86        6.62      8.39 o 
  -5   7   9        0.26       -5.56      7.41 o 
  -4   7   9        0.02       -2.47      7.17 o 
  -3   7   9       11.98        7.67      7.20 o 
  -2   7   9      102.71       97.22      8.34 o 
  -1   7   9       18.79       42.77      8.99 o 
   0   7   9      100.38      100.15      9.64 o 
   1   7   9        3.61       -6.12      9.49 o 
   2   7   9        0.46        0.77     10.80 o 
   3   7   9        0.07        2.99      9.53 o 
   4   7   9        1.31       -4.43      7.38 o 
   5   7   9        0.14       -7.47      8.46 o 
   6   7   9       51.05       46.00      8.33 o 
   7   7   9        0.11        4.31      8.26 o 
   8   7   9        2.59       -5.84     10.98 o 
   9   7   9        2.25       -5.25      9.24 o 
  10   7   9        8.51        3.30      8.71 o 
  11   7   9        3.07       -5.27     10.64 o 
 -11   8   9        0.28       -3.05      7.73 o 
 -10   8   9        5.26       -4.17      8.33 o 
  -9   8   9        1.05       -1.69      9.16 o 
  -8   8   9        5.80       -1.45      9.89 o 
  -7   8   9       29.77       27.71     10.19 o 
  -6   8   9       32.52       31.56      9.70 o 
  -5   8   9        1.42       -8.74      8.74 o 
  -4   8   9       15.19       18.54      7.32 o 
  -3   8   9       76.31       68.66      6.28 o 
  -2   8   9      271.96      263.32      9.45 o 
  -1   8   9       46.78       47.79      8.34 o 
   0   8   9        3.59        5.62      8.98 o 
   1   8   9        0.21       -2.62     10.35 o 
   2   8   9       39.34       50.33     13.53 o 
   3   8   9        7.41       21.31     12.43 o 
   4   8   9       16.36        3.87     10.26 o 
   5   8   9       75.01       67.97     11.70 o 
   6   8   9      242.61      234.32      8.37 o 
   7   8   9       10.63       22.77      6.92 o 
   8   8   9       52.74       60.22      7.10 o 
   9   8   9        0.81       10.30     11.57 o 
  -8   9   9       15.52       18.52     11.66 o 
  -7   9   9        6.15        4.52      7.21 o 
  -6   9   9        5.57       15.41      7.70 o 
  -5   9   9       24.23       18.96      7.54 o 
  -4   9   9       45.31       57.59      9.13 o 
  -3   9   9       17.68       24.27      6.86 o 
  -2   9   9        4.05        7.99      8.34 o 
  -1   9   9        0.91        2.46      7.72 o 
   0   9   9       18.49       17.02      7.42 o 
   1   9   9       26.00       20.64     12.28 o 
   2   9   9        0.12        0.00     12.20 o 
   3   9   9        1.95      -10.36     11.74 o 
   4   9   9       50.87       45.84     10.20 o 
   5   9   9       11.17       18.35      8.43 o 
 -16   0  10        0.15       -6.29     11.11 o 
 -15   0  10        2.48       -4.10      9.45 o 
 -14   0  10        0.64       -0.32     11.64 o 
 -13   0  10        1.11       -1.78     13.95 o 
 -12   0  10       12.08       14.31     13.62 o 
 -11   0  10        2.12       14.16     10.77 o 
 -10   0  10       50.11       52.42     11.41 o 
  -9   0  10        7.75       13.00     12.14 o 
  -8   0  10       34.34       61.26     13.63 o 
  -7   0  10      195.88      230.08     11.97 o 
  -6   0  10        1.08        1.62     10.97 o 
  -5   0  10       57.54       58.69     12.05 o 
  -4   0  10        5.90        8.88     20.33 o 
  -3   0  10      319.64      321.62     14.51 o 
  -2   0  10        4.03       -0.34     11.08 o 
  -1   0  10        0.20       -3.37     15.22 o 
   0   0  10        0.20        3.36     15.63 o 
   1   0  10      105.39      104.90     16.11 o 
   2   0  10        0.75      -14.57     14.57 o 
   3   0  10        2.24       -0.74     10.86 o 
   4   0  10        1.41      -10.17     10.17 o 
   5   0  10      113.53      115.61     10.01 o 
   6   0  10        4.17      -11.14     11.14 o 
   7   0  10        4.31        5.24     10.79 o 
   8   0  10      240.95      258.13     37.10 o 
   9   0  10        8.56       17.40     11.12 o 
  10   0  10        3.69       19.25     13.31 o 
  11   0  10       28.48       52.61     12.47 o 
  12   0  10        3.58       12.87     12.73 o 
  13   0  10       40.48       33.24     11.33 o 
 -16   1  10        0.01       16.74     10.29 o 
 -15   1  10        4.44        7.33      6.54 o 
 -14   1  10        4.73        7.78      7.11 o 
 -13   1  10        6.05        2.16      7.63 o 
 -12   1  10       11.94       23.15     17.82 o 
 -11   1  10        0.01       -3.65      7.60 o 
 -10   1  10        2.20       11.10      7.16 o 
  -9   1  10        7.87       -4.31      7.04 o 
  -8   1  10        9.87        8.19      8.24 o 
  -7   1  10        9.30        7.10      8.36 o 
  -6   1  10       22.91       26.33      8.39 o 
  -5   1  10       26.35       21.34      8.20 o 
  -4   1  10      256.23      254.68      9.11 o 
  -3   1  10       69.33       71.99      8.46 o 
  -2   1  10        9.25       10.38      8.73 o 
  -1   1  10       18.90       17.78     10.79 o 
   0   1  10       11.14       -3.16     10.28 o 
   1   1  10       14.79       10.75      8.71 o 
   2   1  10        3.09       -4.42      9.27 o 
   3   1  10        1.38       -8.44      8.44 o 
   4   1  10       11.31        9.51      8.00 o 
   5   1  10       31.42       28.44      8.42 o 
   6   1  10      119.44      110.22      7.18 o 
   7   1  10        0.61       -3.31      7.12 o 
   8   1  10       12.18       20.46      7.42 o 
   9   1  10        1.08        6.25      8.31 o 
  10   1  10        0.20        5.19     14.72 o 
  11   1  10        4.05        3.95     13.23 o 
  12   1  10       20.87       37.10     13.03 o 
  13   1  10       10.88       18.65     11.36 o 
 -15   2  10        0.14        5.25      7.44 o 
 -14   2  10       26.69       12.08      8.10 o 
 -13   2  10       31.03       -2.39     13.40 o 
 -12   2  10        9.94        4.25     11.30 o 
 -11   2  10        2.40        8.42      7.63 o 
 -10   2  10        8.38        1.65      7.44 o 
  -9   2  10       38.46       37.33      7.73 o 
  -8   2  10       71.39       64.07      7.93 o 
  -7   2  10        7.24       10.30      9.68 o 
  -6   2  10        0.85        2.21      9.91 o 
  -5   2  10        4.20        3.53     11.19 o 
  -4   2  10       24.88       33.53     11.48 o 
  -3   2  10      175.22      181.49     16.74 o 
  -2   2  10       26.04       33.04      9.95 o 
  -1   2  10       30.14       29.13      9.12 o 
   0   2  10        1.67       -8.50      9.20 o 
   1   2  10       61.13       58.29     12.68 o 
   2   2  10       24.22       11.37      9.00 o 
   3   2  10       15.01       19.05     10.72 o 
   4   2  10       12.07       27.23     10.12 o 
   5   2  10       81.47       95.07     11.69 o 
   6   2  10      327.26      332.25     12.29 o 
   7   2  10       37.96       43.73      7.62 o 
   8   2  10        4.80        5.15     10.13 o 
   9   2  10       17.04        8.96      8.58 o 
  10   2  10       51.62       58.69     12.55 o 
  11   2  10       33.12       43.62     12.31 o 
  12   2  10        7.04       13.89     11.35 o 
  13   2  10       32.30       22.52     10.43 o 
 -15   3  10       10.01       -1.92      7.68 o 
 -14   3  10        0.01       -6.84      6.84 o 
 -13   3  10        8.48       26.72     10.97 o 
 -12   3  10       43.10       38.10      7.41 o 
 -11   3  10        5.14        1.85      7.93 o 
 -10   3  10       58.98       68.96      9.89 o 
  -9   3  10        0.56       -3.09      8.58 o 
  -8   3  10        9.71       10.56      8.03 o 
  -7   3  10        2.49       -4.71      7.86 o 
  -6   3  10       30.06       26.17      8.37 o 
  -5   3  10       59.32       49.02     10.18 o 
  -4   3  10       43.26       60.94      8.20 o 
  -3   3  10      184.74      190.38     11.49 o 
  -2   3  10       17.30       22.00      8.39 o 
  -1   3  10      273.59      267.30      9.20 o 
   0   3  10        9.35       15.81      8.24 o 
   1   3  10        3.18        4.66      8.17 o 
   2   3  10        5.93        8.77      8.03 o 
   3   3  10       11.35        3.32      7.97 o 
   4   3  10      184.26      216.79     11.77 o 
   5   3  10      151.22      169.90     10.55 o 
   6   3  10      102.10      109.34      9.14 o 
   7   3  10        1.07        7.99      8.93 o 
   8   3  10       15.66       23.39      8.39 o 
   9   3  10       15.36        7.00     10.11 o 
  10   3  10       23.34       47.58     10.15 o 
  11   3  10        0.69      -13.24     13.24 o 
  12   3  10        0.65      -11.13     11.13 o 
 -14   4  10        1.26       -3.66     10.39 o 
 -13   4  10        1.88       11.16      5.93 o 
 -12   4  10        0.01        1.08      7.58 o 
 -11   4  10        0.98        4.10     10.65 o 
 -10   4  10       11.03       17.42      8.20 o 
  -9   4  10       14.20       11.83      7.43 o 
  -8   4  10       14.44       21.28      7.75 o 
  -7   4  10        0.34        1.02      7.71 o 
  -6   4  10        0.29        0.38      7.69 o 
  -5   4  10        0.10       -5.92      7.25 o 
  -4   4  10       92.06       87.01      8.29 o 
  -3   4  10       23.39       18.21      7.45 o 
  -2   4  10       11.31       10.06      6.61 o 
  -1   4  10        1.24       -7.37      7.37 o 
   0   4  10        2.40       -5.73      7.96 o 
   1   4  10        5.45       -6.12      8.28 o 
   2   4  10       74.32       65.62      8.03 o 
   3   4  10       43.17       43.79      8.27 o 
   4   4  10        2.23        7.09      9.18 o 
   5   4  10       16.57       15.95      9.79 o 
   6   4  10       40.45       22.34     10.42 o 
   7   4  10       10.15        1.98      8.75 o 
   8   4  10        0.17       -9.55      9.55 o 
   9   4  10        5.09       -2.88     18.90 o 
  10   4  10       10.28       13.35      8.70 o 
  11   4  10       10.65       10.43     19.31 o 
 -13   5  10        1.61       12.04     10.87 o 
 -12   5  10        1.55       -2.27      6.88 o 
 -11   5  10        0.33       12.33      6.89 o 
 -10   5  10       12.50        9.70      7.45 o 
  -9   5  10        5.94       14.25      9.38 o 
  -8   5  10        0.45        3.54     13.41 o 
  -7   5  10        5.24       11.74      9.10 o 
  -6   5  10       27.57       29.53      9.41 o 
  -5   5  10       15.80       16.34      7.75 o 
  -4   5  10      100.04       88.03      7.95 o 
  -3   5  10       52.84       50.56      7.60 o 
  -2   5  10       45.27       46.60      8.83 o 
  -1   5  10      326.25      362.10      9.80 o 
   0   5  10        0.24       -2.48      7.74 o 
   1   5  10        9.73        3.22      8.62 o 
   2   5  10        3.31        9.00      7.93 o 
   3   5  10       60.45       64.22      8.29 o 
   4   5  10       18.77       16.88      8.33 o 
   5   5  10       17.19       10.65      8.54 o 
   6   5  10        2.91        0.00      9.90 o 
   7   5  10        1.81       -5.23     10.10 o 
   8   5  10       35.96       45.01      9.33 o 
   9   5  10       12.08        7.06      9.71 o 
  10   5  10        1.55        3.79     11.72 o 
 -11   6  10        3.39        8.51      7.62 o 
 -10   6  10        0.57        2.49      6.81 o 
  -9   6  10       10.33       16.04      6.42 o 
  -8   6  10        0.00        1.53      8.02 o 
  -7   6  10        0.19       -5.90      8.15 o 
  -6   6  10        0.89       -0.08      8.19 o 
  -5   6  10        8.78       11.87      7.29 o 
  -4   6  10       12.05        8.81      8.41 o 
  -3   6  10       37.20       32.39      8.60 o 
  -2   6  10        0.06       -1.85      8.88 o 
  -1   6  10        0.31       -9.37      9.37 o 
   0   6  10        9.57       12.55      9.29 o 
   1   6  10       39.34       27.02      8.18 o 
   2   6  10       14.84       18.45      8.29 o 
   3   6  10       64.21       61.13     10.28 o 
   4   6  10       10.60       13.00      9.31 o 
   5   6  10       11.10        0.81      7.85 o 
   6   6  10       27.31        1.49      9.74 o 
   7   6  10       25.72       12.18      9.27 o 
   8   6  10        0.22        0.93      8.66 o 
   9   6  10        1.42       -0.77     10.34 o 
  -9   7  10        7.75       12.97     10.08 o 
  -8   7  10        0.10       -2.83      7.17 o 
  -7   7  10       15.85        4.84      7.69 o 
  -6   7  10       47.71       48.89      9.33 o 
  -5   7  10       29.46       31.62      7.79 o 
  -4   7  10       76.73       75.49      8.06 o 
  -3   7  10        0.48        6.19     14.42 o 
  -2   7  10       29.96       46.32     16.61 o 
  -1   7  10       11.68        8.77      9.06 o 
   0   7  10      185.68      191.06     10.11 o 
   1   7  10       30.31       19.47      9.87 o 
   2   7  10        3.41        2.77     12.50 o 
   3   7  10       44.47       52.64      8.63 o 
   4   7  10      119.27      140.63      8.62 o 
   5   7  10        8.21       14.15      7.20 o 
   6   7  10        5.74       -3.44     12.13 o 
  -5   8  10        0.04       -0.10     12.49 o 
  -4   8  10       17.33       -6.18     13.09 o 
  -3   8  10       12.73       18.23      9.16 o 
  -2   8  10        0.03        3.71      8.87 o 
  -1   8  10        2.14       -4.00      9.00 o 
   0   8  10        0.55       -0.43      9.37 o 
   1   8  10        4.96        0.26     11.78 o 
   2   8  10       20.36       29.84     11.42 o 
 -12   1  11        2.93       -7.91     10.42 o 
 -11   1  11        0.51       -8.09      8.09 o 
 -10   1  11        0.13       -7.19      7.19 o 
  -9   1  11       13.17        1.10      8.06 o 
  -8   1  11        1.20       -5.84      7.56 o 
  -7   1  11       14.60       17.20      6.68 o 
  -6   1  11        9.72       13.83      6.59 o 
  -5   1  11       41.70       48.98      6.79 o 
  -4   1  11       63.13       66.00      7.95 o 
  -3   1  11        8.05       15.54      7.68 o 
  -2   1  11       42.30       38.52      9.19 o 
  -1   1  11       32.92       42.36      9.47 o 
   0   1  11       24.30       26.72     12.69 o 
   1   1  11       29.67       20.41      9.20 o 
   2   1  11        0.26      -11.52     11.52 o 
   3   1  11       19.61       25.32      9.40 o 
   4   1  11        3.26       -0.78      8.77 o 
   5   1  11       37.07       45.60     12.50 o 
   6   1  11        5.79      -12.16     12.16 o 
   7   1  11       29.65       54.53     11.11 o 
   8   1  11        5.12        7.35     12.30 o 
   9   1  11       10.46       11.88     10.79 o 
 -12   2  11        8.58       -5.23     11.01 o 
 -11   2  11       25.05       16.30     15.14 o 
 -10   2  11        6.21       -1.50      8.60 o 
  -9   2  11        4.30        6.31      9.14 o 
  -8   2  11        4.08        3.90      8.98 o 
  -7   2  11        1.34        5.75      8.34 o 
  -6   2  11       12.62       13.39      8.13 o 
  -5   2  11        0.80        3.94     10.56 o 
  -4   2  11       59.46       71.42     11.22 o 
  -3   2  11        7.97       13.20      9.04 o 
  -2   2  11       70.28       59.86     10.14 o 
  -1   2  11       14.32        6.65      9.82 o 
   0   2  11       34.38       39.42     10.39 o 
   1   2  11       20.61       19.88     10.30 o 
   2   2  11       58.10       57.46     10.44 o 
   3   2  11        0.06        0.88      9.37 o 
   4   2  11        9.45       25.06     13.08 o 
   5   2  11       63.05       62.00     11.77 o 
   6   2  11        8.24       -3.55     11.00 o 
   7   2  11       13.82       -2.88     12.16 o 
   8   2  11        4.49       -9.33     11.14 o 
   9   2  11        5.19        5.30     11.23 o 
 -11   3  11        0.37        1.62      7.92 o 
 -10   3  11        0.43      -12.20     14.38 o 
  -9   3  11        0.04        2.09      8.82 o 
  -8   3  11       21.67       23.75      8.22 o 
  -7   3  11        0.05        5.12      7.79 o 
  -6   3  11        0.22        3.18      7.79 o 
  -5   3  11       11.67       12.15      8.11 o 
  -4   3  11        5.98        1.45     10.77 o 
  -3   3  11        0.13       -7.98      7.98 o 
  -2   3  11       13.58       19.25     10.13 o 
  -1   3  11       22.88       32.78      9.74 o 
   0   3  11        0.19      -13.41     17.73 o 
   1   3  11        9.75        3.75      9.95 o 
   2   3  11       36.00       41.70      9.57 o 
   3   3  11        2.27        6.45      9.75 o 
   4   3  11        8.88       -1.89     11.72 o 
   5   3  11        3.85        0.20      9.21 o 
   6   3  11       25.68       11.12     10.79 o 
   7   3  11        0.14       -0.15      8.27 o 
   8   3  11        0.03       -1.38     11.72 o 
 -10   4  11       18.08       31.87      7.83 o 
  -9   4  11        0.06       11.47     18.13 o 
  -8   4  11        3.02       18.38      7.24 o 
  -7   4  11        0.04       -0.98      7.67 o 
  -6   4  11       17.68       28.01      7.60 o 
  -5   4  11       13.46       21.51      7.64 o 
  -4   4  11       18.83       19.27      8.08 o 
  -3   4  11       43.15       55.88      8.80 o 
  -2   4  11        2.80        6.19      8.22 o 
  -1   4  11       48.68       50.84     10.38 o 
   0   4  11        6.35        5.12     10.13 o 
   1   4  11        9.01       15.25     10.04 o 
   2   4  11        3.12        0.58      9.82 o 
   3   4  11        0.18       -4.82      8.26 o 
   4   4  11        0.48       -3.85     15.11 o 
   5   4  11       24.87       26.15      8.46 o 
   6   4  11        0.60       -7.02      8.66 o 
   7   4  11       16.05        2.41     11.24 o 
  -8   5  11       13.04       16.02     10.90 o 
  -7   5  11        1.51       12.38      7.39 o 
  -6   5  11       22.15       24.63      8.54 o 
  -5   5  11       31.08       37.85      7.76 o 
  -4   5  11        1.86       13.07      8.55 o 
  -3   5  11      406.41      458.40     20.46 o 
  -2   5  11        0.03        2.18     14.23 o 
  -1   5  11      130.62      125.54     14.70 o 
   0   5  11       61.93       56.44      9.62 o 
   1   5  11        0.22       -9.89      9.89 o 
   2   5  11       19.88       13.27     13.22 o 
   3   5  11       27.84       32.03     13.02 o 
   4   5  11        1.51        7.22     11.38 o 
   5   5  11        1.77       -4.41     10.91 o 
  -4   6  11       58.00       79.42     14.08 o 
  -3   6  11       11.25        8.47     14.53 o 
  -2   6  11        0.06      -13.47     13.47 o 
  -1   6  11       43.00       65.12     13.53 o 
   0   6  11        4.65       10.28      9.14 o 
   1   6  11       18.57       35.64     11.44 o 
  -5   0  12        1.00       -5.94      6.58 o 
  -4   0  12       27.73       22.47     12.92 o 
  -3   0  12        3.44       13.83      8.03 o 
  -2   0  12        2.79       -2.18      8.62 o 
  -1   0  12        3.38       17.11      8.82 o 
   0   0  12       41.94       47.06     21.22 o 
   1   0  12       50.40       48.10      9.47 o 
   2   0  12        5.33        2.15     14.80 o 
  -5   1  12       23.79       28.71      7.42 o 
  -4   1  12        1.05       -6.30      6.30 o 
  -3   1  12        0.31       -6.59      7.83 o 
  -2   1  12        3.81        6.27      8.59 o 
  -1   1  12        1.13        4.96      8.77 o 
   0   1  12       15.46       12.59      9.25 o 
   1   1  12        5.73        1.58      8.78 o 
   2   1  12       12.51       13.48      9.66 o 
  -4   2  12       64.89       96.07      8.86 o 
  -3   2  12       87.35      103.99      9.08 o 
  -2   2  12       27.32       18.88      6.70 o 
  -1   2  12        5.81        3.98      8.33 o 
   0   2  12        1.55        2.12     13.77 o 
   1   2  12       15.14        9.31      9.54 o 
                                                 
